# Supplementary material for: Thrombospondin-1 in a Murine Model of Colorectal Carcinogenesis
Source: PLoS One. 2015 Oct 13;10(10):e0139918. doi: 10.1371/journal.pone.0139918 (PMC4603676; doi:10.1371/journal.pone.0139918)
Supplement: S1 Table — List of genes differentially expressed in the AOM-DSS treated TSP-null mice and the controls with a fold change of ≥ 2 and a p value of <0.05. (XLS) [file pone.0139918.s001.xls]

## Sheet: S1a Table
S1 Table. Differentially expressed genes in the AOM-DSS-treated TSP-null mice; fold change >= 2.0, p-value <=0.05, FDR p-value < 0.05
Gene name	Gene symbol	Genbank Accession	FC ([AOM-DSS-TSPnull] vs [AOM-DSS-WT])	Regulation ([AOM-DSS-TSPnull] vs [AOM-DSS-WT])	FC ([AOM-DSS-TSPnull] vs [water-TSPnull])	Regulation ([AOM-DSS-TSPnull] vs [water-TSPnull])	FC ([AOM-DSS-WT] vs [water-WT])	Regulation ([AOM-DSS-WT] vs [water-WT])	FC ([water-TSPnull] vs [water-WT])	Regulation ([water-TSPnull] vs [water-WT])	[AOM-DSS-TSPnull](normalized)	[AOM-DSS-WT](normalized)	[water-TSPnull](normalized)	[water-WT](normalized)	entrezgene	GO_biological_process	GO_cellular_component	GO_molecular_function
regulatory factor X, 4 (influences HLA class II expression)	Rfx4	AB086957	83.3195	up	77.0772	up	-1.20041	down	-1.11048	down	6.18651	-0.194067	-0.081718	0.0694636	71137	NM_001024918 // GO:0006350 // transcription // inferred from electronic annotation /// NM_001024918 // GO:0006355 // regulation of transcription, DNA-dependent // inferred from electronic annotation /// NM_001024918 // GO:0021516 // dorsal spinal cord development // inferred from mutant phenotype /// NM_001024918 // GO:0021696 // cerebellar cortex morphogenesis // inferred from mutant phenotype /…	NM_001024918 // GO:0005634 // nucleus // inferred from direct assay /// NM_027689 // GO:0005634 // nucleus // inferred from direct assay /// ENSMUST00000060397 // GO:0005634 // nucleus // inferred from direct assay /// ENSMUST00000095388 // GO:0005634 // nucleus // inferred from direct assay /// AB086957 // GO:0005634 // nucleus // inferred from direct assay /// ENSMUST00000020226 // GO:0005634 /…	NM_001024918 // GO:0003677 // DNA binding // inferred from electronic annotation /// NM_001024918 // GO:0003682 // chromatin binding // inferred from direct assay /// NM_001024918 // GO:0003702 // RNA polymerase II transcription factor activity // inferred from direct assay /// NM_001024918 // GO:0005515 // protein binding // inferred from physical interaction /// NM_027689 // GO:0003677 // DNA b…
predicted gene 15284 | defensin, alpha, 17 | defensin, alpha, 3 | defensin, alpha, 24 | defensin, alpha, 6 | defensin, alpha, 23 | defensin, alpha, related sequence 7	Gm15284|Defa17|Defa3|Defa24|Defa6|Defa23|Defa-rs7	BC125548|AY746429|U03034	42.4252	up	53.1317	up	-1.01733	down	-1.27406	down	5.37187	-0.0349835	-0.359636	-0.0101972	100038927 | 23855 | 13237 | 503491 | 13240 | 497114 | 13226	NM_001177485 // GO:0008150 // biological_process // no biological data available /// NM_001167790 // GO:0006952 // defense response // inferred from electronic annotation /// NM_001167790 // GO:0042742 // defense response to bacterium // inferred from electronic annotation /// NM_007850 // GO:0006952 // defense response // inferred from electronic annotation /// NM_007850 // GO:0042742 // defense…	NM_001177485 // GO:0005575 // cellular_component // no biological data available /// NM_001167790 // GO:0005576 // extracellular region // inferred from electronic annotation /// NM_001167790 // GO:0005615 // extracellular space // inferred from electronic annotation /// NM_007850 // GO:0005576 // extracellular region // inferred from electronic annotation /// NM_007850 // GO:0005615 // extracell…	NM_001177485 // GO:0003674 // molecular_function // no biological data available /// NM_001024225 // GO:0003674 // molecular_function // no biological data available /// NM_001012307 // GO:0003674 // molecular_function // no biological data available /// NM_007848 // GO:0042803 // protein homodimerization activity // inferred from physical interaction /// NM_007848 // GO:0046982 // protein hetero…
tumor-associated calcium signal transducer 2	Tacstd2	BC117719	29.4906	up	95.9714	up	3.16238	up	-1.02907	down	6.5118	1.62962	-0.0727355	-0.0313961	56753	NM_020047 // GO:0008150 // biological_process // no biological data available /// ENSMUST00000058178 // GO:0008150 // biological_process // no biological data available /// BC117719 // GO:0008150 // biological_process // no biological data available	NM_020047 // GO:0005886 // plasma membrane // inferred from direct assay /// NM_020047 // GO:0016020 // membrane // inferred from electronic annotation /// NM_020047 // GO:0016021 // integral to membrane // inferred from electronic annotation /// ENSMUST00000058178 // GO:0005886 // plasma membrane // inferred from direct assay /// ENSMUST00000058178 // GO:0016020 // membrane // inferred from elec…	NM_020047 // GO:0003674 // molecular_function // no biological data available /// ENSMUST00000058178 // GO:0003674 // molecular_function // no biological data available /// BC117719 // GO:0003674 // molecular_function // no biological data available
chemokine (C-X-C motif) receptor 2	Cxcr2	BC051677	23.8848	up	10.2805	up	-1.13397	down	2.04882	up	4.29153	-0.28649	0.929692	-0.105104	12765	NM_009909 // GO:0006915 // apoptosis // inferred from direct assay /// NM_009909 // GO:0006935 // chemotaxis // traceable author statement /// NM_009909 // GO:0007165 // signal transduction // inferred from electronic annotation /// NM_009909 // GO:0007186 // G-protein coupled receptor protein signaling pathway // inferred from electronic annotation /// ENSMUST00000027372 // GO:0006915 // apoptos…	NM_009909 // GO:0005886 // plasma membrane // inferred from electronic annotation /// NM_009909 // GO:0016020 // membrane // inferred from electronic annotation /// NM_009909 // GO:0016021 // integral to membrane // inferred from electronic annotation /// ENSMUST00000027372 // GO:0005886 // plasma membrane // inferred from electronic annotation /// ENSMUST00000027372 // GO:0016020 // membrane // …	NM_009909 // GO:0004871 // signal transducer activity // inferred from electronic annotation /// NM_009909 // GO:0004872 // receptor activity // inferred from electronic annotation /// NM_009909 // GO:0004918 // interleukin-8 receptor activity // traceable author statement /// NM_009909 // GO:0004930 // G-protein coupled receptor activity // inferred from electronic annotation /// NM_009909 // GO…
defensin, alpha, pseudogene 1 | defensin, alpha, 25 | defensin, alpha, 17 | defensin, alpha, 3 | defensin, alpha, 23 | defensin, alpha, related sequence 7 | predicted pseudogene 15299 | predicted gene 15292 | defensin, alpha, 26	Defa-ps1|Defa25|Defa17|Defa3|Defa23|Defa-rs7|Gm15299|Gm15292|Defa26	AY746430|BC125548|BC125550|AY746428|AY766470	19.0748	up	35.9423	up	1.55853	up	-1.20901	down	4.62057	0.366975	-0.54704	-0.27321	727720 | 13236 | 23855 | 13237 | 497114 | 13226 | 100041811 | 100041787 | 626708	NM_007849 // GO:0006952 // defense response // inferred from electronic annotation /// NM_007849 // GO:0008150 // biological_process // no biological data available /// NM_007849 // GO:0042742 // defense response to bacterium // inferred from electronic annotation /// NM_001167790 // GO:0006952 // defense response // inferred from electronic annotation /// NM_001167790 // GO:0042742 // defense re…	NM_007849 // GO:0005575 // cellular_component // no biological data available /// NM_007849 // GO:0005576 // extracellular region // inferred from electronic annotation /// NM_007849 // GO:0005615 // extracellular space // inferred from electronic annotation /// NM_001167790 // GO:0005576 // extracellular region // inferred from electronic annotation /// NM_001167790 // GO:0005615 // extracellula…	NM_007849 // GO:0003674 // molecular_function // no biological data available /// NM_001012307 // GO:0003674 // molecular_function // no biological data available /// NM_007848 // GO:0042803 // protein homodimerization activity // inferred from physical interaction /// NM_007848 // GO:0046982 // protein heterodimerization activity // inferred from physical interaction /// NM_001170955 // GO:00036…
defensin, alpha, 25 | predicted gene 6696 | defensin, alpha, pseudogene 1 | predicted pseudogene 15299 | defensin, alpha, 23	Defa25|Gm6696|Defa-ps1|Gm15299|Defa23	AY746430|BC125548|AY746428	18.6861	up	37.2859	up	1.6238	up	-1.22883	down	4.65969	0.435798	-0.560863	-0.263578	13236 | 626682 | 727720 | 100041811 | 497114	NM_007849 // GO:0006952 // defense response // inferred from electronic annotation /// NM_007849 // GO:0008150 // biological_process // no biological data available /// NM_007849 // GO:0042742 // defense response to bacterium // inferred from electronic annotation /// NM_001177523 // GO:0008150 // biological_process // no biological data available /// NM_001170955 // GO:0008150 // biological_proc…	NM_007849 // GO:0005575 // cellular_component // no biological data available /// NM_007849 // GO:0005576 // extracellular region // inferred from electronic annotation /// NM_007849 // GO:0005615 // extracellular space // inferred from electronic annotation /// NM_001177523 // GO:0005575 // cellular_component // no biological data available /// NM_001170955 // GO:0005575 // cellular_component //…	NM_007849 // GO:0003674 // molecular_function // no biological data available /// NM_001177523 // GO:0003674 // molecular_function // no biological data available /// NM_001170955 // GO:0003674 // molecular_function // no biological data available /// NM_001170955 // GO:0003674 // molecular_function // no biological data available /// NM_001170955 // GO:0003674 // molecular_function // no biologi…
phospholipase A2, group IIA (platelets, synovial fluid)	Pla2g2a	U28244	10.8457	up	14.2911	up	2.42649	up	1.84149	up	3.60135	0.162298	-0.235695	-1.11657	18780	NM_001082531 // GO:0006644 // phospholipid metabolic process // not recorded /// NM_001082531 // GO:0008285 // negative regulation of cell proliferation // inferred from genetic interaction /// NM_001082531 // GO:0016042 // lipid catabolic process // inferred from electronic annotation /// NM_001082531 // GO:0035019 // somatic stem cell maintenance // inferred from genetic interaction /// NM_0010…	NM_001082531 // GO:0005739 // mitochondrion // inferred from direct assay /// NM_001082531 // GO:0016020 // membrane // inferred from electronic annotation /// NM_001082531 // GO:0030141 // secretory granule // not recorded /// NR_002926 // GO:0005739 // mitochondrion // inferred from direct assay /// NR_002926 // GO:0016020 // membrane // inferred from electronic annotation /// NR_002926 // GO:0…	NM_001082531 // GO:0004623 // phospholipase A2 activity // inferred from electronic annotation /// NM_001082531 // GO:0005509 // calcium ion binding // inferred from electronic annotation /// NM_001082531 // GO:0016787 // hydrolase activity // inferred from electronic annotation /// NM_001082531 // GO:0046872 // metal ion binding // inferred from electronic annotation /// NM_001082531 // GO:00474…
matrix metallopeptidase 7	Mmp7	BC119057	9.97995	up	29.7338	up	2.63036	up	-1.13268	down	4.16373	0.844696	-0.730302	-0.550565	17393	NM_010810 // GO:0006508 // proteolysis // inferred from electronic annotation /// NM_010810 // GO:0008152 // metabolic process // inferred from electronic annotation /// NM_010810 // GO:0030574 // collagen catabolic process // inferred from electronic annotation /// NM_010810 // GO:0042127 // regulation of cell proliferation // inferred from genetic interaction /// ENSMUST00000018767 // GO:000650…	NM_010810 // GO:0005576 // extracellular region // inferred from electronic annotation /// NM_010810 // GO:0005578 // proteinaceous extracellular matrix // inferred from electronic annotation /// NM_010810 // GO:0031012 // extracellular matrix // inferred from electronic annotation /// ENSMUST00000018767 // GO:0005576 // extracellular region // inferred from electronic annotation /// ENSMUST00000…	NM_010810 // GO:0004222 // metalloendopeptidase activity // inferred from electronic annotation /// NM_010810 // GO:0008233 // peptidase activity // inferred from electronic annotation /// NM_010810 // GO:0008237 // metallopeptidase activity // inferred from electronic annotation /// NM_010810 // GO:0008270 // zinc ion binding // inferred from electronic annotation /// NM_010810 // GO:0016787 // …
mast cell protease 1	Mcpt1	BC100703	9.51974	up	49.2094	up	6.41843	up	1.24167	up	4.53344	1.28251	-1.08742	-1.3997	17224	NM_008570 // GO:0006508 // proteolysis // inferred from electronic annotation /// ENSMUST00000022836 // GO:0006508 // proteolysis // inferred from electronic annotation /// BC100703 // GO:0006508 // proteolysis // inferred from electronic annotation	NM_008570 // GO:0005576 // extracellular region // inferred from electronic annotation /// NM_008570 // GO:0005622 // intracellular // inferred from direct assay /// ENSMUST00000022836 // GO:0005576 // extracellular region // inferred from electronic annotation /// ENSMUST00000022836 // GO:0005622 // intracellular // inferred from direct assay /// BC100703 // GO:0005576 // extracellular region //…	NM_008570 // GO:0003824 // catalytic activity // inferred from electronic annotation /// NM_008570 // GO:0004252 // serine-type endopeptidase activity // inferred from electronic annotation /// NM_008570 // GO:0008233 // peptidase activity // inferred from electronic annotation /// NM_008570 // GO:0008236 // serine-type peptidase activity // inferred from electronic annotation /// NM_008570 // GO…
mast cell protease 2	Mcpt2	J05177	9.15489	up	45.1481	up	4.11022	up	-1.19984	down	5.18508	1.99054	-0.31151	-0.0486735	17225	NM_008571 // GO:0006508 // proteolysis // inferred from electronic annotation /// ENSMUST00000015576 // GO:0006508 // proteolysis // inferred from electronic annotation /// J05177 // GO:0006508 // proteolysis // inferred from electronic annotation	NM_008571 // GO:0005622 // intracellular // inferred from direct assay /// ENSMUST00000015576 // GO:0005622 // intracellular // inferred from direct assay /// J05177 // GO:0005622 // intracellular // inferred from direct assay	NM_008571 // GO:0003824 // catalytic activity // inferred from electronic annotation /// NM_008571 // GO:0004252 // serine-type endopeptidase activity // inferred from electronic annotation /// NM_008571 // GO:0008233 // peptidase activity // inferred from electronic annotation /// NM_008571 // GO:0008236 // serine-type peptidase activity // inferred from electronic annotation /// NM_008571 // GO…
chymase 2, mast cell | mast cell protease 9 | mast cell protease 4	Cma2|Mcpt9|Mcpt4	BC139236|AY007568|AB051900	9.10182	up	35.7649	up	4.11883	up	1.0482	up	5.0592	1.87305	-0.101269	-0.169184	545055 | 17232 | 17227	NM_001024714 // GO:0008150 // biological_process // no biological data available /// NM_010782 // GO:0006508 // proteolysis // inferred from electronic annotation /// NM_010782 // GO:0008150 // biological_process // no biological data available /// NM_010779 // GO:0006508 // proteolysis // inferred from direct assay /// ENSMUST00000089555 // GO:0008150 // biological_process // no biological data …	NM_001024714 // GO:0005575 // cellular_component // no biological data available /// NM_010782 // GO:0005622 // intracellular // inferred from direct assay /// NM_010779 // GO:0005622 // intracellular // inferred from direct assay /// ENSMUST00000089555 // GO:0005575 // cellular_component // no biological data available /// ENSMUST00000095798 // GO:0005622 // intracellular // inferred from direct…	NM_001024714 // GO:0003674 // molecular_function // no biological data available /// NM_001024714 // GO:0008233 // peptidase activity // inferred from electronic annotation /// NM_001024714 // GO:0008236 // serine-type peptidase activity // inferred from electronic annotation /// NM_001024714 // GO:0016787 // hydrolase activity // inferred from electronic annotation /// NM_010782 // GO:0003674 //…
mast cell protease 9 | chymase 2, mast cell	Mcpt9|Cma2	AY007568|BC139236|M55617	8.99825	up	35.1508	up	4.0964	up	1.04863	up	5.03376	1.86412	-0.101724	-0.170235	17232 | 545055	NM_010782 // GO:0006508 // proteolysis // inferred from electronic annotation /// NM_010782 // GO:0008150 // biological_process // no biological data available /// NM_001024714 // GO:0008150 // biological_process // no biological data available /// NM_001024714 // GO:0008150 // biological_process // no biological data available /// ENSMUST00000095798 // GO:0006508 // proteolysis // inferred from …	NM_010782 // GO:0005622 // intracellular // inferred from direct assay /// NM_001024714 // GO:0005575 // cellular_component // no biological data available /// NM_001024714 // GO:0005575 // cellular_component // no biological data available /// ENSMUST00000095798 // GO:0005622 // intracellular // inferred from direct assay /// ENSMUST00000089555 // GO:0005575 // cellular_component // no biologica…	NM_010782 // GO:0003674 // molecular_function // no biological data available /// NM_010782 // GO:0003824 // catalytic activity // inferred from electronic annotation /// NM_010782 // GO:0004252 // serine-type endopeptidase activity // inferred from electronic annotation /// NM_010782 // GO:0008233 // peptidase activity // inferred from electronic annotation /// NM_010782 // GO:0008236 // serine-…
lysozyme 1	Lyz1	BC061129	8.91919	up	21.7069	up	1.97933	up	-1.22957	down	4.10915	0.952236	-0.330931	-0.0327781	17110	NM_013590 // GO:0008152 // metabolic process // inferred from electronic annotation /// NM_013590 // GO:0016998 // cell wall macromolecule catabolic process // inferred from electronic annotation /// NM_013590 // GO:0019835 // cytolysis // inferred from electronic annotation /// NM_013590 // GO:0042742 // defense response to bacterium // inferred from electronic annotation /// NM_013590 // GO:005…		NM_013590 // GO:0003796 // lysozyme activity // inferred from electronic annotation /// NM_013590 // GO:0003824 // catalytic activity // inferred from electronic annotation /// NM_013590 // GO:0016787 // hydrolase activity // inferred from electronic annotation /// NM_013590 // GO:0016798 // hydrolase activity, acting on glycosyl bonds // inferred from electronic annotation /// ENSMUST00000092162…
stimulated by retinoic acid gene 6	Stra6	AF062476	8.32409	up	10.7762	up	1.53026	up	1.18204	up	3.44411	0.386821	0.0143313	-0.226952	20897	NM_009291 // GO:0006810 // transport // inferred from electronic annotation /// NM_001162475 // GO:0006810 // transport // inferred from electronic annotation /// NM_001162476 // GO:0006810 // transport // inferred from electronic annotation /// NM_001162479 // GO:0006810 // transport // inferred from electronic annotation /// ENSMUST00000085677 // GO:0006810 // transport // inferred from electro…	NM_009291 // GO:0005886 // plasma membrane // inferred from electronic annotation /// NM_009291 // GO:0016020 // membrane // inferred from electronic annotation /// NM_009291 // GO:0016021 // integral to membrane // inferred from electronic annotation /// NM_001162475 // GO:0005886 // plasma membrane // inferred from electronic annotation /// NM_001162475 // GO:0016020 // membrane // inferred fro…	NM_009291 // GO:0004872 // receptor activity // inferred from electronic annotation /// NM_001162475 // GO:0004872 // receptor activity // inferred from electronic annotation /// NM_001162476 // GO:0004872 // receptor activity // inferred from electronic annotation /// NM_001162479 // GO:0004872 // receptor activity // inferred from electronic annotation /// ENSMUST00000085677 // GO:0004872 // re…
KH domain containing 1A	Khdc1a	AY238603	8.25444	up	5.83897	up	1.61637	up	2.28503	up	2.33044	-0.714731	-0.215276	-1.40749	368204	NM_183322 // GO:0006915 // apoptosis // inferred from electronic annotation /// NM_183322 // GO:0008150 // biological_process // no biological data available /// ENSMUST00000088407 // GO:0006915 // apoptosis // inferred from electronic annotation /// ENSMUST00000088407 // GO:0008150 // biological_process // no biological data available /// AY238603 // GO:0006915 // apoptosis // inferred from elec…	NM_183322 // GO:0005575 // cellular_component // no biological data available /// NM_183322 // GO:0005737 // cytoplasm // inferred from electronic annotation /// ENSMUST00000088407 // GO:0005575 // cellular_component // no biological data available /// ENSMUST00000088407 // GO:0005737 // cytoplasm // inferred from electronic annotation /// AY238603 // GO:0005575 // cellular_component // no biolog…	NM_183322 // GO:0003674 // molecular_function // no biological data available /// NM_183322 // GO:0003723 // RNA binding // inferred from electronic annotation /// ENSMUST00000088407 // GO:0003674 // molecular_function // no biological data available /// ENSMUST00000088407 // GO:0003723 // RNA binding // inferred from electronic annotation /// AY238603 // GO:0003674 // molecular_function // no bi…
solute carrier family 7 (cationic amino acid transporter, y+ system), member 11	Slc7a11	AY766236	8.19901	up	5.09859	up	1.19228	up	1.9173	up	2.9035	-0.131952	0.553398	-0.385678	26570	NM_011990 // GO:0006810 // transport // inferred from electronic annotation /// NM_011990 // GO:0006865 // amino acid transport // inferred from electronic annotation /// NM_011990 // GO:0055085 // transmembrane transport // inferred from electronic annotation /// ENSMUST00000029297 // GO:0006810 // transport // inferred from electronic annotation /// ENSMUST00000029297 // GO:0006865 // amino aci…	NM_011990 // GO:0005791 // rough endoplasmic reticulum // not recorded /// NM_011990 // GO:0005792 // microsome // not recorded /// NM_011990 // GO:0005856 // cytoskeleton // not recorded /// NM_011990 // GO:0005886 // plasma membrane // not recorded /// NM_011990 // GO:0016020 // membrane // inferred from electronic annotation /// NM_011990 // GO:0016021 // integral to membrane // inferred from …	NM_011990 // GO:0015171 // amino acid transmembrane transporter activity // inferred from electronic annotation /// ENSMUST00000029297 // GO:0015171 // amino acid transmembrane transporter activity // inferred from electronic annotation /// AY766236 // GO:0015171 // amino acid transmembrane transporter activity // inferred from electronic annotation
dickkopf homolog 2 (Xenopus laevis)	Dkk2	BC096448	7.83371	up	12.0282	up	1.18965	up	-1.29067	down	3.28655	0.316852	-0.301803	0.0663133	56811	NM_020265 // GO:0007275 // multicellular organismal development // inferred from electronic annotation /// NM_020265 // GO:0016055 // Wnt receptor signaling pathway // inferred from electronic annotation /// NM_020265 // GO:0030178 // negative regulation of Wnt receptor signaling pathway // inferred from electronic annotation /// ENSMUST00000029665 // GO:0007275 // multicellular organismal develo…	NM_020265 // GO:0005576 // extracellular region // inferred from sequence or structural similarity /// ENSMUST00000029665 // GO:0005576 // extracellular region // inferred from sequence or structural similarity /// BC096448 // GO:0005576 // extracellular region // inferred from sequence or structural similarity
ATPase, H+ transporting, lysosomal V0 subunit D2	Atp6v0d2	AB088358	7.61108	up	6.14197	up	-1.15696	down	1.07107	up	2.68158	-0.246522	0.062877	-0.0361805	242341	NM_175406 // GO:0006810 // transport // inferred from electronic annotation /// NM_175406 // GO:0006811 // ion transport // inferred from electronic annotation /// NM_175406 // GO:0015986 // ATP synthesis coupled proton transport // inferred from electronic annotation /// NM_175406 // GO:0015992 // proton transport // inferred from electronic annotation /// ENSMUST00000029900 // GO:0006810 // tra…	NM_175406 // GO:0005768 // endosome // not recorded /// NM_175406 // GO:0005769 // early endosome // inferred from direct assay /// NM_175406 // GO:0033177 // proton-transporting two-sector ATPase complex, proton-transporting domain // inferred from electronic annotation /// NM_175406 // GO:0033179 // proton-transporting V-type ATPase, V0 domain // inferred from electronic annotation /// ENSMUST0…	NM_175406 // GO:0015078 // hydrogen ion transmembrane transporter activity // inferred from electronic annotation /// ENSMUST00000029900 // GO:0015078 // hydrogen ion transmembrane transporter activity // inferred from electronic annotation /// AB088358 // GO:0015078 // hydrogen ion transmembrane transporter activity // inferred from electronic annotation
testis expressed gene 15	Tex15	BC063106	7.17817	up	10.7207	up	1.52519	up	1.0212	up	3.24481	0.401189	-0.177527	-0.207799	104271	NM_031374 // GO:0007129 // synapsis // inferred from mutant phenotype /// NM_031374 // GO:0007130 // synaptonemal complex assembly // inferred from mutant phenotype /// NM_031374 // GO:0007140 // male meiosis // inferred from mutant phenotype /// NM_031374 // GO:0007283 // spermatogenesis // inferred from mutant phenotype /// NM_031374 // GO:0009566 // fertilization // inferred from mutant phenot…	NM_031374 // GO:0005575 // cellular_component // no biological data available /// ENSMUST00000009772 // GO:0005575 // cellular_component // no biological data available /// BC063106 // GO:0005575 // cellular_component // no biological data available /// ENSMUST00000089962 // GO:0005575 // cellular_component // no biological data available	NM_031374 // GO:0003674 // molecular_function // no biological data available /// ENSMUST00000009772 // GO:0003674 // molecular_function // no biological data available /// BC063106 // GO:0003674 // molecular_function // no biological data available /// ENSMUST00000089962 // GO:0003674 // molecular_function // no biological data available
albumin	Alb	BC024643	6.91101	up	6.58419	up	1.2063	up	1.26618	up	2.95921	0.170313	0.240205	-0.100281	11657	NM_009654 // GO:0006810 // transport // inferred from electronic annotation /// NM_009654 // GO:0006950 // response to stress // not recorded /// NM_009654 // GO:0046010 // positive regulation of circadian sleep/wake cycle, non-REM sleep // not recorded /// ENSMUST00000031314 // GO:0006810 // transport // inferred from electronic annotation /// ENSMUST00000031314 // GO:0006950 // response to stre…	NM_009654 // GO:0005576 // extracellular region // inferred from direct assay /// NM_009654 // GO:0005604 // basement membrane // not recorded /// NM_009654 // GO:0005615 // extracellular space // inferred from direct assay /// NM_009654 // GO:0005615 // extracellular space // not recorded /// NM_009654 // GO:0005737 // cytoplasm // inferred from direct assay /// ENSMUST00000031314 // GO:0005576 …	NM_009654 // GO:0005504 // fatty acid binding // not recorded /// NM_009654 // GO:0008144 // drug binding // not recorded /// NM_009654 // GO:0008270 // zinc ion binding // not recorded /// NM_009654 // GO:0008289 // lipid binding // inferred from electronic annotation /// NM_009654 // GO:0043498 // cell surface binding // not recorded /// NM_009654 // GO:0046872 // metal ion binding // inferred …
RIKEN cDNA 4922501L14 gene	4922501L14Rik	BC138236	6.65518	up	10.7655	up	1.44316	up	-1.12088	down	3.06435	0.329873	-0.363997	-0.199358	209601	BC138236 // GO:0008150 // biological_process // no biological data available /// NM_175176 // GO:0008150 // biological_process // no biological data available /// ENSMUST00000051862 // GO:0008150 // biological_process // no biological data available	BC138236 // GO:0005575 // cellular_component // no biological data available /// NM_175176 // GO:0005575 // cellular_component // no biological data available /// ENSMUST00000051862 // GO:0005575 // cellular_component // no biological data available	BC138236 // GO:0003674 // molecular_function // no biological data available /// NM_175176 // GO:0003674 // molecular_function // no biological data available /// ENSMUST00000051862 // GO:0003674 // molecular_function // no biological data available
Wnt inhibitory factor 1	Wif1	BC013268	6.30275	up	14.3816	up	2.28131	up	-1.00021	down	3.45456	0.798578	-0.391594	-0.391287	24117	NM_011915 // GO:0007275 // multicellular organismal development // inferred from electronic annotation /// NM_011915 // GO:0016055 // Wnt receptor signaling pathway // inferred from electronic annotation /// NM_011915 // GO:0030178 // negative regulation of Wnt receptor signaling pathway // not recorded /// ENSMUST00000020439 // GO:0007275 // multicellular organismal development // inferred from …	NM_011915 // GO:0005576 // extracellular region // inferred from electronic annotation /// ENSMUST00000020439 // GO:0005576 // extracellular region // inferred from electronic annotation /// BC013268 // GO:0005576 // extracellular region // inferred from electronic annotation	NM_011915 // GO:0004713 // protein tyrosine kinase activity // inferred from electronic annotation /// NM_011915 // GO:0017147 // Wnt-protein binding // not recorded /// ENSMUST00000020439 // GO:0004713 // protein tyrosine kinase activity // inferred from electronic annotation /// ENSMUST00000020439 // GO:0017147 // Wnt-protein binding // not recorded /// BC013268 // GO:0004713 // protein tyrosin…
leukocyte cell-derived chemotaxin 2	Lect2	AB009688	6.25721	up	6.88488	up	1.13513	up	1.03165	up	2.61079	-0.0347252	-0.172637	-0.217589	16841	NM_010702 // GO:0006935 // chemotaxis // inferred from electronic annotation /// NM_010702 // GO:0030178 // negative regulation of Wnt receptor signaling pathway // inferred from direct assay /// ENSMUST00000062806 // GO:0006935 // chemotaxis // inferred from electronic annotation /// ENSMUST00000062806 // GO:0030178 // negative regulation of Wnt receptor signaling pathway // inferred from direct…	NM_010702 // GO:0005576 // extracellular region // inferred from electronic annotation /// ENSMUST00000062806 // GO:0005576 // extracellular region // inferred from electronic annotation /// AB009688 // GO:0005576 // extracellular region // inferred from electronic annotation /// ENSMUST00000109886 // GO:0005576 // extracellular region // inferred from electronic annotation
prospero-related homeobox 1	Prox1	BC051411	6.13654	up	9.11064	up	1.67465	up	1.12797	up	2.97091	0.353482	-0.216644	-0.390374	19130	NM_008937 // GO:0001709 // cell fate determination // inferred from mutant phenotype /// NM_008937 // GO:0001945 // lymph vessel development // inferred from mutant phenotype /// NM_008937 // GO:0002088 // lens development in camera-type eye // inferred from expression pattern /// NM_008937 // GO:0002089 // lens morphogenesis in camera-type eye // inferred from mutant phenotype /// NM_008937 // G…	NM_008937 // GO:0005634 // nucleus // inferred from direct assay /// NM_008937 // GO:0005737 // cytoplasm // inferred from direct assay /// ENSMUST00000010319 // GO:0005634 // nucleus // inferred from direct assay /// ENSMUST00000010319 // GO:0005737 // cytoplasm // inferred from direct assay /// BC051411 // GO:0005634 // nucleus // inferred from direct assay /// BC051411 // GO:0005737 // cytopla…	NM_008937 // GO:0003677 // DNA binding // inferred from electronic annotation /// NM_008937 // GO:0003700 // transcription factor activity // non-traceable author statement /// NM_008937 // GO:0003705 // RNA polymerase II transcription factor activity, enhancer binding // inferred from direct assay /// NM_008937 // GO:0030528 // transcription regulator activity // inferred from electronic annotat…
adenomatosis polyposis coli down-regulated 1	Apcdd1	BC141269	5.96785	up	9.19646	up	1.54365	up	1.00172	up	3.01302	0.435809	-0.18806	-0.190537	494504		NM_133237 // GO:0016020 // membrane // inferred from electronic annotation /// NM_133237 // GO:0016021 // integral to membrane // inferred from electronic annotation /// ENSMUST00000096554 // GO:0016020 // membrane // inferred from electronic annotation /// ENSMUST00000096554 // GO:0016021 // integral to membrane // inferred from electronic annotation /// BC141269 // GO:0016020 // membrane // inf…
naked cuticle 1 homolog (Drosophila)	Nkd1	AF358134	5.83772	up	11.5188	up	1.73584	up	-1.13672	down	3.13966	0.594254	-0.386255	-0.201381	93960	NM_027280 // GO:0007275 // multicellular organismal development // inferred from electronic annotation /// NM_027280 // GO:0007283 // spermatogenesis // inferred from electronic annotation /// NM_027280 // GO:0016055 // Wnt receptor signaling pathway // inferred from electronic annotation /// NM_027280 // GO:0030154 // cell differentiation // inferred from electronic annotation /// NM_001163660 /…	NM_027280 // GO:0005737 // cytoplasm // inferred from electronic annotation /// NM_027280 // GO:0005886 // plasma membrane // inferred from electronic annotation /// NM_027280 // GO:0016020 // membrane // inferred from electronic annotation /// NM_001163660 // GO:0005737 // cytoplasm // inferred from electronic annotation /// NM_001163660 // GO:0005886 // plasma membrane // inferred from electron…	NM_027280 // GO:0005509 // calcium ion binding // inferred from electronic annotation /// NM_027280 // GO:0005515 // protein binding // inferred from physical interaction /// NM_001163660 // GO:0005509 // calcium ion binding // inferred from electronic annotation /// NM_001163660 // GO:0005515 // protein binding // inferred from physical interaction /// ENSMUST00000034086 // GO:0005509 // calcium…
solute carrier family 26, member 9	Slc26a9	AY034145	5.28317	up	7.97665	up	1.03266	up	-1.46207	down	2.47043	0.0690238	-0.525357	0.0226537	320718	NM_177243 // GO:0006810 // transport // inferred from electronic annotation /// NM_177243 // GO:0006821 // chloride transport // inferred from direct assay /// NM_177243 // GO:0006885 // regulation of pH // inferred from direct assay /// NM_177243 // GO:0008272 // sulfate transport // inferred from electronic annotation /// NM_177243 // GO:0015701 // bicarbonate transport // inferred from direct …	NM_177243 // GO:0016020 // membrane // inferred from electronic annotation /// NM_177243 // GO:0016021 // integral to membrane // inferred from electronic annotation /// NM_177243 // GO:0016324 // apical plasma membrane // inferred from direct assay /// AY034145 // GO:0016020 // membrane // inferred from electronic annotation /// AY034145 // GO:0016021 // integral to membrane // inferred from ele…	NM_177243 // GO:0005215 // transporter activity // inferred from electronic annotation /// NM_177243 // GO:0008271 // secondary active sulfate transmembrane transporter activity // inferred from electronic annotation /// NM_177243 // GO:0015106 // bicarbonate transmembrane transporter activity // inferred from direct assay /// NM_177243 // GO:0015301 // anion:anion antiporter activity // inferred…
sparc/osteonectin, cwcv and kazal-like domains proteoglycan 2	Spock2	BC057324	5.20338	up	10.6809	up	1.68853	up	-1.21567	down	2.879	0.499546	-0.537967	-0.256219	94214	NM_052994 // GO:0010811 // positive regulation of cell-substrate adhesion // inferred from direct assay /// NM_052994 // GO:0019800 // peptide cross-linking via chondroitin 4-sulfate glycosaminoglycan // inferred from direct assay /// NM_052994 // GO:0030198 // extracellular matrix organization // inferred from direct assay /// ENSMUST00000121820 // GO:0010811 // positive regulation of cell-subst…	NM_052994 // GO:0005576 // extracellular region // inferred from electronic annotation /// NM_052994 // GO:0005578 // proteinaceous extracellular matrix // inferred from electronic annotation /// ENSMUST00000121820 // GO:0005576 // extracellular region // inferred from electronic annotation /// ENSMUST00000121820 // GO:0005578 // proteinaceous extracellular matrix // inferred from electronic anno…	NM_052994 // GO:0005509 // calcium ion binding // inferred from sequence or structural similarity /// NM_052994 // GO:0005539 // glycosaminoglycan binding // inferred from direct assay /// NM_052994 // GO:0050840 // extracellular matrix binding // inferred from direct assay /// ENSMUST00000121820 // GO:0005509 // calcium ion binding // inferred from sequence or structural similarity /// ENSMUST00…
predicted gene 106	Gm106	BC147195	5.15655	up	6.7755	up	-1.15016	down	-1.51127	down	2.19115	-0.175255	-0.569177	0.0265829	226866	NM_001033288 // GO:0006955 // immune response // inferred from electronic annotation /// NM_001033288 // GO:0008150 // biological_process // no biological data available /// ENSMUST00000040695 // GO:0006955 // immune response // inferred from electronic annotation /// ENSMUST00000040695 // GO:0008150 // biological_process // no biological data available /// BC147195 // GO:0006955 // immune respon…	NM_001033288 // GO:0005575 // cellular_component // no biological data available /// NM_001033288 // GO:0005576 // extracellular region // inferred from electronic annotation /// ENSMUST00000040695 // GO:0005575 // cellular_component // no biological data available /// ENSMUST00000040695 // GO:0005576 // extracellular region // inferred from electronic annotation /// BC147195 // GO:0005575 // cel…	NM_001033288 // GO:0003674 // molecular_function // no biological data available /// NM_001033288 // GO:0005044 // scavenger receptor activity // inferred from electronic annotation /// NM_001033288 // GO:0030247 // polysaccharide binding // inferred from electronic annotation /// ENSMUST00000040695 // GO:0003674 // molecular_function // no biological data available /// ENSMUST00000040695 // GO:0…
glycine amidinotransferase (L-arginine:glycine amidinotransferase)	Gatm	BC003879	4.977	up	1.27146	up	-1.6716	down	2.3417	up	0.997889	-1.31739	0.651398	-0.576157	67092	NM_025961 // GO:0006601 // creatine biosynthetic process // not recorded /// NM_025961 // GO:0007584 // response to nutrient // not recorded /// NM_025961 // GO:0010033 // response to organic substance // not recorded /// NM_025961 // GO:0043434 // response to peptide hormone stimulus // not recorded /// NM_025961 // GO:0046689 // response to mercury ion // not recorded /// ENSMUST00000028624 // …	NM_025961 // GO:0005739 // mitochondrion // inferred from direct assay /// NM_025961 // GO:0005743 // mitochondrial inner membrane // inferred from electronic annotation /// NM_025961 // GO:0005758 // mitochondrial intermembrane space // not recorded /// NM_025961 // GO:0016020 // membrane // inferred from electronic annotation /// ENSMUST00000028624 // GO:0005739 // mitochondrion // inferred fro…	NM_025961 // GO:0015067 // amidinotransferase activity // not recorded /// NM_025961 // GO:0015068 // glycine amidinotransferase activity // not recorded /// NM_025961 // GO:0016740 // transferase activity // inferred from electronic annotation /// ENSMUST00000028624 // GO:0015067 // amidinotransferase activity // not recorded /// ENSMUST00000028624 // GO:0015068 // glycine amidinotransferase act…
inhibin beta-A	Inhba	BC053527	4.8835	up	3.95873	up	1.56121	up	1.92591	up	2.53142	0.243503	0.54638	-0.399161	16323	NM_008380 // GO:0001707 // mesoderm formation // inferred from direct assay /// NM_008380 // GO:0002244 // hemopoietic progenitor cell differentiation // inferred from direct assay /// NM_008380 // GO:0040007 // growth // inferred from electronic annotation /// NM_008380 // GO:0045944 // positive regulation of transcription from RNA polymerase II promoter // inferred from direct assay /// NM_0083…	NM_008380 // GO:0005576 // extracellular region // inferred from electronic annotation /// NM_008380 // GO:0043512 // inhibin A complex // not recorded /// ENSMUST00000042603 // GO:0005576 // extracellular region // inferred from electronic annotation /// ENSMUST00000042603 // GO:0043512 // inhibin A complex // not recorded /// BC053527 // GO:0005576 // extracellular region // inferred from elect…	NM_008380 // GO:0005102 // receptor binding // inferred from physical interaction /// NM_008380 // GO:0005179 // hormone activity // inferred from electronic annotation /// NM_008380 // GO:0008083 // growth factor activity // inferred from electronic annotation /// NM_008380 // GO:0046982 // protein heterodimerization activity // not recorded /// ENSMUST00000042603 // GO:0005102 // receptor bindi…
grainyhead-like 3 (Drosophila)	Grhl3	BC089372	4.75612	up	6.9221	up	1.62429	up	1.11604	up	2.7978	0.548018	0.00659339	-0.151792	230824	NM_001013756 // GO:0006350 // transcription // inferred from electronic annotation /// NM_001013756 // GO:0007389 // pattern specification process // inferred from mutant phenotype /// NM_001013756 // GO:0007398 // ectoderm development // inferred from mutant phenotype /// NM_001013756 // GO:0008544 // epidermis development // inferred from mutant phenotype /// NM_001013756 // GO:0042060 // wound…	NM_001013756 // GO:0005634 // nucleus // inferred from direct assay /// ENSMUST00000105855 // GO:0005634 // nucleus // inferred from direct assay /// ENSMUST00000050786 // GO:0005634 // nucleus // inferred from direct assay /// BC089372 // GO:0005634 // nucleus // inferred from direct assay	NM_001013756 // GO:0003677 // DNA binding // inferred from direct assay /// NM_001013756 // GO:0005515 // protein binding // inferred from physical interaction /// ENSMUST00000105855 // GO:0003677 // DNA binding // inferred from direct assay /// ENSMUST00000105855 // GO:0005515 // protein binding // inferred from physical interaction /// ENSMUST00000050786 // GO:0003677 // DNA binding // inferred…
roundabout homolog 1 (Drosophila)	Robo1		4.74456	up	5.06642	up	1.19069	up	1.11504	up	2.25167	0.00539573	-0.0892978	-0.246398	19876	NM_019413 // GO:0006935 // chemotaxis // inferred from electronic annotation /// NM_019413 // GO:0007275 // multicellular organismal development // inferred from electronic annotation /// NM_019413 // GO:0007399 // nervous system development // inferred from electronic annotation /// NM_019413 // GO:0007411 // axon guidance // inferred from genetic interaction /// NM_019413 // GO:0007411 // axon …	NM_019413 // GO:0016020 // membrane // inferred from electronic annotation /// NM_019413 // GO:0016021 // integral to membrane // inferred from electronic annotation /// NM_019413 // GO:0030424 // axon // not recorded /// NM_019413 // GO:0030673 // axolemma // inferred from direct assay /// NM_019413 // GO:0043025 // neuronal cell body // not recorded /// ENSMUST00000023600 // GO:0016020 // membr…	NM_019413 // GO:0004872 // receptor activity // inferred from electronic annotation /// NM_019413 // GO:0005515 // protein binding // inferred from physical interaction /// NM_019413 // GO:0008046 // axon guidance receptor activity // not recorded /// NM_019413 // GO:0046982 // protein heterodimerization activity // inferred from physical interaction /// ENSMUST00000023600 // GO:0004872 // recept…
tumor necrosis factor receptor superfamily, member 11b (osteoprotegerin)	Tnfrsf11b	AB013898	4.71603	up	6.74411	up	1.24037	up	-1.15291	down	2.40654	0.168969	-0.347085	-0.141801	18383	NM_008764 // GO:0006915 // apoptosis // inferred from electronic annotation /// NM_008764 // GO:0007165 // signal transduction // inferred from electronic annotation /// NM_008764 // GO:0030198 // extracellular matrix organization // inferred from direct assay /// NM_008764 // GO:0042489 // negative regulation of odontogenesis of dentine-containing tooth // inferred from direct assay /// NM_00876…	NM_008764 // GO:0005576 // extracellular region // inferred from electronic annotation /// NM_008764 // GO:0005578 // proteinaceous extracellular matrix // inferred from direct assay /// ENSMUST00000079772 // GO:0005576 // extracellular region // inferred from electronic annotation /// ENSMUST00000079772 // GO:0005578 // proteinaceous extracellular matrix // inferred from direct assay /// AB01389…	NM_008764 // GO:0004872 // receptor activity // inferred from electronic annotation /// NM_008764 // GO:0005515 // protein binding // inferred from electronic annotation /// ENSMUST00000079772 // GO:0004872 // receptor activity // inferred from electronic annotation /// ENSMUST00000079772 // GO:0005515 // protein binding // inferred from electronic annotation /// AB013898 // GO:0004872 // recepto…
interferon induced transmembrane protein 1 | interferon induced transmembrane protein 1 pseudogene	Ifitm1|Gm7676	BC090258	4.60749	up	3.39579	up	1.44419	up	1.95951	up	2.18448	-0.0195023	0.420734	-0.549761	68713 | 665536	NM_026820 // GO:0001756 // somitogenesis // inferred from mutant phenotype /// NM_026820 // GO:0009952 // anterior/posterior pattern formation // inferred from mutant phenotype /// NM_001112715 // GO:0001756 // somitogenesis // inferred from mutant phenotype /// NM_001112715 // GO:0009952 // anterior/posterior pattern formation // inferred from mutant phenotype /// ENSMUST00000106040 // GO:000175…	NM_026820 // GO:0005575 // cellular_component // no biological data available /// NM_026820 // GO:0016021 // integral to membrane // inferred from electronic annotation /// NM_001112715 // GO:0005575 // cellular_component // no biological data available /// NM_001112715 // GO:0016021 // integral to membrane // inferred from electronic annotation /// ENSMUST00000106040 // GO:0005575 // cellular_co…	NM_026820 // GO:0003674 // molecular_function // no biological data available /// NM_001112715 // GO:0003674 // molecular_function // no biological data available /// ENSMUST00000106040 // GO:0003674 // molecular_function // no biological data available /// ENSMUST00000026564 // GO:0003674 // molecular_function // no biological data available /// ENSMUST00000106042 // GO:0003674 // molecular_func…
hyaluronic acid binding protein 2	Habp2	AK128915	4.59668	up	6.21143	up	1.36774	up	1.01217	up	2.551	0.350412	-0.0839213	-0.101379	226243	NM_146101 // GO:0006508 // proteolysis // not recorded /// ENSMUST00000095948 // GO:0006508 // proteolysis // not recorded /// ENSMUST00000078284 // GO:0006508 // proteolysis // not recorded /// AK128915 // GO:0006508 // proteolysis // not recorded	NM_146101 // GO:0005576 // extracellular region // inferred from electronic annotation /// ENSMUST00000095948 // GO:0005576 // extracellular region // inferred from electronic annotation /// ENSMUST00000078284 // GO:0005576 // extracellular region // inferred from electronic annotation /// AK128915 // GO:0005576 // extracellular region // inferred from electronic annotation	NM_146101 // GO:0003824 // catalytic activity // inferred from electronic annotation /// NM_146101 // GO:0004252 // serine-type endopeptidase activity // inferred from electronic annotation /// NM_146101 // GO:0008233 // peptidase activity // not recorded /// NM_146101 // GO:0008236 // serine-type peptidase activity // inferred from electronic annotation /// NM_146101 // GO:0016787 // hydrolase a…
platelet-derived growth factor receptor-like | predicted gene 9868	Pdgfrl|Gm9868	BC058275	4.51312	up	5.11648	up	1.58562	up	1.39864	up	2.51213	0.338001	0.156975	-0.327049	68797 | 100313518	NM_026840 // GO:0008150 // biological_process // no biological data available /// ENSMUST00000034004 // GO:0008150 // biological_process // no biological data available /// BC058275 // GO:0008150 // biological_process // no biological data available /// ENSMUST00000063827 // GO:0008150 // biological_process // no biological data available	NM_026840 // GO:0005575 // cellular_component // no biological data available /// NM_026840 // GO:0005576 // extracellular region // inferred from electronic annotation /// ENSMUST00000034004 // GO:0005575 // cellular_component // no biological data available /// ENSMUST00000034004 // GO:0005576 // extracellular region // inferred from electronic annotation /// BC058275 // GO:0005575 // cellular_…	NM_026840 // GO:0003674 // molecular_function // no biological data available /// ENSMUST00000034004 // GO:0003674 // molecular_function // no biological data available /// BC058275 // GO:0003674 // molecular_function // no biological data available /// ENSMUST00000063827 // GO:0003674 // molecular_function // no biological data available
CD244 natural killer cell receptor 2B4 | natural killer cell receptor 2B4-like	Cd244|LOC677008	L19057|BC150692	4.22732	up	4.19625	up	-1.00299	down	1.0044	up	1.98284	-0.0969059	-0.0862617	-0.0925972	18106 | 677008		NM_018729 // GO:0009897 // external side of plasma membrane // inferred from direct assay /// NM_018729 // GO:0016020 // membrane // inferred from electronic annotation /// NM_018729 // GO:0016021 // integral to membrane // inferred from electronic annotation /// ENSMUST00000004829 // GO:0009897 // external side of plasma membrane // inferred from direct assay /// ENSMUST00000004829 // GO:0016020…	NM_018729 // GO:0004872 // receptor activity // inferred from electronic annotation /// NM_018729 // GO:0005515 // protein binding // inferred from physical interaction /// ENSMUST00000004829 // GO:0004872 // receptor activity // inferred from electronic annotation /// ENSMUST00000004829 // GO:0005515 // protein binding // inferred from physical interaction /// L19057 // GO:0004872 // receptor ac…
plasminogen activator, tissue	Plat	J03520	4.18439	up	4.89346	up	1.3274	up	1.13505	up	2.21223	0.147213	-0.0786234	-0.261385	18791	NM_008872 // GO:0001666 // response to hypoxia // inferred from mutant phenotype /// NM_008872 // GO:0006508 // proteolysis // inferred from direct assay /// NM_008872 // GO:0014909 // smooth muscle cell migration // inferred from mutant phenotype /// NM_008872 // GO:0035249 // synaptic transmission, glutamatergic // not recorded /// NM_008872 // GO:0048008 // platelet-derived growth factor recep…	NM_008872 // GO:0005576 // extracellular region // inferred from electronic annotation /// NM_008872 // GO:0005615 // extracellular space // inferred from direct assay /// NM_008872 // GO:0005615 // extracellular space // not recorded /// NM_008872 // GO:0005737 // cytoplasm // inferred from direct assay /// NM_008872 // GO:0005737 // cytoplasm // not recorded /// NM_008872 // GO:0030141 // secre…	NM_008872 // GO:0003824 // catalytic activity // inferred from electronic annotation /// NM_008872 // GO:0004252 // serine-type endopeptidase activity // inferred from direct assay /// NM_008872 // GO:0008233 // peptidase activity // inferred from electronic annotation /// NM_008872 // GO:0008236 // serine-type peptidase activity // inferred from electronic annotation /// NM_008872 // GO:0016787 …
brain abundant, membrane attached signal protein 1	Basp1		4.08272	up	3.44224	up	-1.27597	down	-1.0758	down	1.5734	-0.456131	-0.20995	-0.104536	70350	NM_027395 // GO:0032582 // negative regulation of gene-specific transcription // inferred from sequence or structural similarity /// ENSMUST00000058845 // GO:0032582 // negative regulation of gene-specific transcription // inferred from sequence or structural similarity	NM_027395 // GO:0005634 // nucleus // inferred from direct assay /// NM_027395 // GO:0005737 // cytoplasm // inferred from direct assay /// NM_027395 // GO:0005886 // plasma membrane // inferred from electronic annotation /// NM_027395 // GO:0016020 // membrane // inferred from electronic annotation /// NM_027395 // GO:0016607 // nuclear speck // inferred from direct assay /// NM_027395 // GO:004…	NM_027395 // GO:0003714 // transcription corepressor activity // inferred from sequence or structural similarity /// NM_027395 // GO:0010843 // promoter binding // inferred from direct assay /// ENSMUST00000058845 // GO:0003714 // transcription corepressor activity // inferred from sequence or structural similarity /// ENSMUST00000058845 // GO:0010843 // promoter binding // inferred from direct a…
transmembrane protein 173	Tmem173	BC046640	4.00012	up	4.05002	up	1.55395	up	1.5348	up	1.99591	-0.00413529	-0.0220229	-0.640071	72512	NM_028261 // GO:0006915 // apoptosis // inferred from electronic annotation /// NM_028261 // GO:0045087 // innate immune response // inferred from electronic annotation /// ENSMUST00000115728 // GO:0006915 // apoptosis // inferred from electronic annotation /// ENSMUST00000115728 // GO:0045087 // innate immune response // inferred from electronic annotation /// BC046640 // GO:0006915 // apoptosis…	NM_028261 // GO:0005739 // mitochondrion // inferred from electronic annotation /// NM_028261 // GO:0005741 // mitochondrial outer membrane // inferred from electronic annotation /// NM_028261 // GO:0005783 // endoplasmic reticulum // inferred from electronic annotation /// NM_028261 // GO:0005886 // plasma membrane // inferred from electronic annotation /// NM_028261 // GO:0016020 // membrane //…
interferon induced transmembrane protein 1	Ifitm1	BC027285	3.93257	up	3.02736	up	1.60805	up	2.08887	up	1.92955	-0.0459239	0.331487	-0.731235	68713	NM_026820 // GO:0001756 // somitogenesis // inferred from mutant phenotype /// NM_026820 // GO:0009952 // anterior/posterior pattern formation // inferred from mutant phenotype /// NM_001112715 // GO:0001756 // somitogenesis // inferred from mutant phenotype /// NM_001112715 // GO:0009952 // anterior/posterior pattern formation // inferred from mutant phenotype /// ENSMUST00000106042 // GO:000175…	NM_026820 // GO:0005575 // cellular_component // no biological data available /// NM_026820 // GO:0016021 // integral to membrane // inferred from electronic annotation /// NM_001112715 // GO:0005575 // cellular_component // no biological data available /// NM_001112715 // GO:0016021 // integral to membrane // inferred from electronic annotation /// ENSMUST00000106042 // GO:0005575 // cellular_co…	NM_026820 // GO:0003674 // molecular_function // no biological data available /// NM_001112715 // GO:0003674 // molecular_function // no biological data available /// ENSMUST00000106042 // GO:0003674 // molecular_function // no biological data available /// ENSMUST00000106040 // GO:0003674 // molecular_function // no biological data available /// ENSMUST00000026564 // GO:0003674 // molecular_func…
keratin 36	Krt36	X65506	3.91968	up	4.58203	up	1.32008	up	1.12926	up	1.96197	-0.00876347	-0.234016	-0.409389	16673	NM_001174099 // GO:0045616 // regulation of keratinocyte differentiation // inferred from direct assay /// ENSMUST00000107416 // GO:0045616 // regulation of keratinocyte differentiation // inferred from direct assay /// X65506 // GO:0045616 // regulation of keratinocyte differentiation // inferred from direct assay /// ENSMUST00000007309 // GO:0045616 // regulation of keratinocyte differentiation…	NM_001174099 // GO:0005882 // intermediate filament // inferred from electronic annotation /// NM_001174099 // GO:0045111 // intermediate filament cytoskeleton // inferred from direct assay /// ENSMUST00000107416 // GO:0005882 // intermediate filament // inferred from electronic annotation /// ENSMUST00000107416 // GO:0045111 // intermediate filament cytoskeleton // inferred from direct assay ///…	NM_001174099 // GO:0005198 // structural molecule activity // inferred from electronic annotation /// NM_001174099 // GO:0030280 // structural constituent of epidermis // inferred from direct assay /// ENSMUST00000107416 // GO:0005198 // structural molecule activity // inferred from electronic annotation /// ENSMUST00000107416 // GO:0030280 // structural constituent of epidermis // inferred from …
predicted gene 5150	Gm5150	DQ055451	3.91493	up	4.59287	up	1.05604	up	-1.11091	down	1.89803	-0.0709623	-0.30137	-0.149629	381484	DQ055451 // GO:0008150 // biological_process // no biological data available /// ENSMUST00000108347 // GO:0008150 // biological_process // no biological data available	DQ055451 // GO:0005575 // cellular_component // no biological data available /// ENSMUST00000108347 // GO:0005575 // cellular_component // no biological data available	DQ055451 // GO:0003674 // molecular_function // no biological data available /// ENSMUST00000108347 // GO:0003674 // molecular_function // no biological data available
G protein-coupled receptor 110	Gpr110	BC019217	3.89712	up	3.46123	up	1.57549	up	1.7739	up	2.13167	0.169258	0.340383	-0.486546	77596	NM_133776 // GO:0007165 // signal transduction // inferred from electronic annotation /// NM_133776 // GO:0007166 // cell surface receptor linked signaling pathway // inferred from electronic annotation /// NM_133776 // GO:0007186 // G-protein coupled receptor protein signaling pathway // inferred from electronic annotation /// NM_133776 // GO:0007218 // neuropeptide signaling pathway // inferred…	NM_133776 // GO:0005575 // cellular_component // no biological data available /// NM_133776 // GO:0005886 // plasma membrane // inferred from electronic annotation /// NM_133776 // GO:0016020 // membrane // inferred from electronic annotation /// NM_133776 // GO:0016021 // integral to membrane // inferred from electronic annotation /// ENSMUST00000047399 // GO:0005575 // cellular_component // no …	NM_133776 // GO:0003674 // molecular_function // no biological data available /// NM_133776 // GO:0004871 // signal transducer activity // inferred from electronic annotation /// NM_133776 // GO:0004872 // receptor activity // inferred from electronic annotation /// NM_133776 // GO:0004888 // transmembrane receptor activity // inferred from electronic annotation /// NM_133776 // GO:0004930 // G-p…
ADP-ribosylation factor-like 4C	Arl4c	BC055769	3.79855	up	5.1648	up	1.64599	up	1.21058	up	2.32463	0.39918	-0.0440817	-0.319776	320982	NM_177305 // GO:0007264 // small GTPase mediated signal transduction // inferred from electronic annotation /// NM_177305 // GO:0008150 // biological_process // no biological data available /// ENSMUST00000051236 // GO:0007264 // small GTPase mediated signal transduction // inferred from electronic annotation /// ENSMUST00000051236 // GO:0008150 // biological_process // no biological data availab…	NM_177305 // GO:0005575 // cellular_component // no biological data available /// NM_177305 // GO:0005622 // intracellular // inferred from electronic annotation /// NM_177305 // GO:0005634 // nucleus // inferred from electronic annotation /// ENSMUST00000051236 // GO:0005575 // cellular_component // no biological data available /// ENSMUST00000051236 // GO:0005622 // intracellular // inferred fr…	NM_177305 // GO:0000166 // nucleotide binding // inferred from electronic annotation /// NM_177305 // GO:0003674 // molecular_function // no biological data available /// NM_177305 // GO:0005525 // GTP binding // inferred from electronic annotation /// ENSMUST00000051236 // GO:0000166 // nucleotide binding // inferred from electronic annotation /// ENSMUST00000051236 // GO:0003674 // molecular_fu…
Fc receptor, IgE, high affinity I, alpha polypeptide	Fcer1a	J05018	3.76037	up	6.74536	up	1.69294	up	-1.05957	down	2.49109	0.580214	-0.262806	-0.179321	14125	NM_010184 // GO:0000187 // activation of MAPK activity // inferred from direct assay /// NM_010184 // GO:0001812 // positive regulation of type I hypersensitivity // inferred from mutant phenotype /// NM_010184 // GO:0001820 // serotonin secretion // inferred from direct assay /// NM_010184 // GO:0001820 // serotonin secretion // inferred from mutant phenotype /// NM_010184 // GO:0007165 // signa…	NM_010184 // GO:0005886 // plasma membrane // inferred from electronic annotation /// NM_010184 // GO:0005887 // integral to plasma membrane // inferred from direct assay /// NM_010184 // GO:0009897 // external side of plasma membrane // inferred from direct assay /// NM_010184 // GO:0016020 // membrane // inferred from electronic annotation /// NM_010184 // GO:0016021 // integral to membrane // …	NM_010184 // GO:0004872 // receptor activity // inferred from electronic annotation /// NM_010184 // GO:0019767 // IgE receptor activity // inferred from direct assay /// NM_010184 // GO:0019767 // IgE receptor activity // inferred from mutant phenotype /// NM_010184 // GO:0019863 // IgE binding // inferred from direct assay /// NM_010184 // GO:0019863 // IgE binding // inferred from mutant pheno…
neurexin I	Nrxn1	BC047146	3.72308	up	4.49167	up	-1.03474	down	-1.24835	down	1.78235	-0.114143	-0.384899	-0.0648723	18189	NM_020252 // GO:0007155 // cell adhesion // inferred from electronic annotation /// NM_020252 // GO:0007268 // synaptic transmission // inferred from genetic interaction /// NM_020252 // GO:0007269 // neurotransmitter secretion // inferred from genetic interaction /// NM_020252 // GO:0007269 // neurotransmitter secretion // traceable author statement /// NM_020252 // GO:0007416 // synapse assembl…	NM_020252 // GO:0005624 // membrane fraction // traceable author statement /// NM_020252 // GO:0005886 // plasma membrane // not recorded /// NM_020252 // GO:0016020 // membrane // inferred from electronic annotation /// NM_020252 // GO:0016021 // integral to membrane // inferred from electronic annotation /// NM_020252 // GO:0042734 // presynaptic membrane // inferred from direct assay /// NM_17…	NM_020252 // GO:0005246 // calcium channel regulator activity // inferred from genetic interaction /// NM_020252 // GO:0005509 // calcium ion binding // not recorded /// NM_020252 // GO:0005515 // protein binding // inferred from physical interaction /// NM_020252 // GO:0046872 // metal ion binding // inferred from electronic annotation /// NM_177284 // GO:0005246 // calcium channel regulator act…
matrix metallopeptidase 9	Mmp9	BC046991	3.71957	up	3.37615	up	1.18676	up	1.30748	up	1.75242	-0.142713	-0.00295544	-0.389746	17395	NM_013599 // GO:0001501 // skeletal system development // inferred from genetic interaction /// NM_013599 // GO:0001501 // skeletal system development // inferred from mutant phenotype /// NM_013599 // GO:0006508 // proteolysis // not recorded /// NM_013599 // GO:0006979 // response to oxidative stress // not recorded /// NM_013599 // GO:0008152 // metabolic process // inferred from electronic an…	NM_013599 // GO:0005576 // extracellular region // inferred from electronic annotation /// NM_013599 // GO:0005578 // proteinaceous extracellular matrix // inferred from electronic annotation /// NM_013599 // GO:0005615 // extracellular space // not recorded /// NM_013599 // GO:0031012 // extracellular matrix // inferred from electronic annotation /// ENSMUST00000017881 // GO:0005576 // extracell…	NM_013599 // GO:0001968 // fibronectin binding // not recorded /// NM_013599 // GO:0004222 // metalloendopeptidase activity // inferred from direct assay /// NM_013599 // GO:0004222 // metalloendopeptidase activity // not recorded /// NM_013599 // GO:0005515 // protein binding // not recorded /// NM_013599 // GO:0008233 // peptidase activity // inferred from direct assay /// NM_013599 // GO:00082…
interleukin 2 receptor, gamma chain	Il2rg	L20048	3.62092	up	3.87983	up	1.74098	up	1.6248	up	1.81443	-0.0419299	-0.141565	-0.841826	16186	NM_013563 // GO:0010468 // regulation of gene expression // inferred from mutant phenotype /// NM_013563 // GO:0032831 // positive regulation of CD4-positive, CD25-positive, alpha-beta regulatory T cell differentiation // inferred from mutant phenotype /// NM_013563 // GO:0033089 // positive regulation of T cell differentiation in the thymus // inferred from mutant phenotype /// NM_013563 // GO:0…	NM_013563 // GO:0009897 // external side of plasma membrane // inferred from direct assay /// NM_013563 // GO:0009986 // cell surface // not recorded /// NM_013563 // GO:0016020 // membrane // inferred from electronic annotation /// NM_013563 // GO:0016021 // integral to membrane // inferred from electronic annotation /// ENSMUST00000033664 // GO:0009897 // external side of plasma membrane // inf…	NM_013563 // GO:0004872 // receptor activity // inferred from electronic annotation /// NM_013563 // GO:0004896 // cytokine receptor activity // inferred from electronic annotation /// NM_013563 // GO:0019976 // interleukin-2 binding // inferred from physical interaction /// NM_013563 // GO:0019976 // interleukin-2 binding // not recorded /// NM_013563 // GO:0019982 // interleukin-7 binding // no…
mex3 homolog A (C. elegans)	Mex3a		3.40221	up	3.99004	up	1.32687	up	1.13139	up	1.96558	0.199109	-0.0308208	-0.208912	72640	NM_001029890 // GO:0008150 // biological_process // no biological data available /// ENSMUST00000098953 // GO:0008150 // biological_process // no biological data available	NM_001029890 // GO:0005575 // cellular_component // no biological data available /// ENSMUST00000098953 // GO:0005575 // cellular_component // no biological data available	NM_001029890 // GO:0003674 // molecular_function // no biological data available /// ENSMUST00000098953 // GO:0003674 // molecular_function // no biological data available
integrin beta 2	Itgb2	M31039	3.36598	up	1.87669	up	1.06086	up	1.90273	up	1.50872	-0.242308	0.600527	-0.32754	16414	NM_008404 // GO:0002523 // leukocyte migration during inflammatory response // not recorded /// NM_008404 // GO:0007155 // cell adhesion // inferred from mutant phenotype /// NM_008404 // GO:0007159 // leukocyte cell-cell adhesion // not recorded /// NM_008404 // GO:0007160 // cell-matrix adhesion // inferred from electronic annotation /// NM_008404 // GO:0007229 // integrin-mediated signaling pa…	NM_008404 // GO:0005624 // membrane fraction // inferred from direct assay /// NM_008404 // GO:0008305 // integrin complex // inferred from electronic annotation /// NM_008404 // GO:0009986 // cell surface // inferred from direct assay /// NM_008404 // GO:0009986 // cell surface // not recorded /// NM_008404 // GO:0016020 // membrane // inferred from electronic annotation /// NM_008404 // GO:0016…	NM_008404 // GO:0004872 // receptor activity // inferred from electronic annotation /// NM_008404 // GO:0005488 // binding // inferred from electronic annotation /// NM_008404 // GO:0005515 // protein binding // inferred from physical interaction /// NM_008404 // GO:0046982 // protein heterodimerization activity // not recorded /// NM_008404 // GO:0050839 // cell adhesion molecule binding // not …
similar to [Human Ig rearranged gamma chain mRNA, V-J-C region and complete cds.], gene product	LOC100046973	X14625	3.30646	up	4.35229	up	2.35743	up	1.79096	up	1.76141	0.0361233	-0.360365	-1.20109	100046973
stanniocalcin 1	Stc1	AF099098	3.26452	up	3.26453	up	1.01467	up	1.01467	up	1.56337	-0.143499	-0.143503	-0.164515	20855	NM_009285 // GO:0001503 // ossification // not recorded /// NM_009285 // GO:0006874 // cellular calcium ion homeostasis // traceable author statement /// NM_009285 // GO:0030320 // cellular monovalent inorganic anion homeostasis // traceable author statement /// ENSMUST00000014957 // GO:0001503 // ossification // not recorded /// ENSMUST00000014957 // GO:0006874 // cellular calcium ion homeostasi…	NM_009285 // GO:0005576 // extracellular region // inferred from electronic annotation /// NM_009285 // GO:0005615 // extracellular space // inferred from direct assay /// ENSMUST00000014957 // GO:0005576 // extracellular region // inferred from electronic annotation /// ENSMUST00000014957 // GO:0005615 // extracellular space // inferred from direct assay /// AF099098 // GO:0005576 // extracellul…	NM_009285 // GO:0005179 // hormone activity // traceable author statement /// ENSMUST00000014957 // GO:0005179 // hormone activity // traceable author statement /// AF099098 // GO:0005179 // hormone activity // traceable author statement
B-cell leukemia/lymphoma 2 related protein A1c	Bcl2a1c	BC120720	3.24075	up	1.99179	up	1.00996	up	1.64326	up	1.35775	-0.33858	0.363682	-0.352876	12046	NM_007535 // GO:0008150 // biological_process // no biological data available /// ENSMUST00000066460 // GO:0008150 // biological_process // no biological data available /// BC120720 // GO:0008150 // biological_process // no biological data available	NM_007535 // GO:0005575 // cellular_component // no biological data available /// ENSMUST00000066460 // GO:0005575 // cellular_component // no biological data available /// BC120720 // GO:0005575 // cellular_component // no biological data available	NM_007535 // GO:0003674 // molecular_function // no biological data available /// ENSMUST00000066460 // GO:0003674 // molecular_function // no biological data available /// BC120720 // GO:0003674 // molecular_function // no biological data available
interferon-induced protein with tetratricopeptide repeats 2	Ifit2	BC050835	3.22034	up	3.34294	up	1.52735	up	1.47133	up	1.87178	0.184564	0.130659	-0.426464	15958			NM_008332 // GO:0005488 // binding // inferred from electronic annotation /// ENSMUST00000102826 // GO:0005488 // binding // inferred from electronic annotation /// BC050835 // GO:0005488 // binding // inferred from electronic annotation
T-cell specific GTPase 1 | T-cell specific GTPase 2 | predicted gene 12185	Tgtp1|Tgtp2|Gm12185	BC085259|L38444	3.20119	up	3.21815	up	1.97227	up	1.96188	up	1.69599	0.0173756	0.00975609	-0.962482	21822 | 100039796 | 620913	NM_011579 // GO:0006955 // immune response // non-traceable author statement /// NM_011579 // GO:0009615 // response to virus // inferred from direct assay /// NM_001145164 // GO:0008150 // biological_process // no biological data available /// BC085259 // GO:0006955 // immune response // non-traceable author statement /// BC085259 // GO:0009615 // response to virus // inferred from direct assay …	NM_011579 // GO:0005575 // cellular_component // no biological data available /// NM_011579 // GO:0005622 // intracellular // non-traceable author statement /// NM_001145164 // GO:0005575 // cellular_component // no biological data available /// BC085259 // GO:0005575 // cellular_component // no biological data available /// BC085259 // GO:0005622 // intracellular // non-traceable author statemen…	NM_011579 // GO:0003924 // GTPase activity // inferred from direct assay /// NM_011579 // GO:0005525 // GTP binding // inferred from sequence or structural similarity /// NM_001145164 // GO:0003674 // molecular_function // no biological data available /// BC085259 // GO:0003924 // GTPase activity // inferred from direct assay /// BC085259 // GO:0005525 // GTP binding // inferred from sequence or …
R3H domain containing-like	R3hdml		3.19606	up	6.12511	up	2.00134	up	1.04429	up	2.22554	0.549246	-0.389195	-0.451717	100043899	NM_001099331 // GO:0008150 // biological_process // no biological data available /// ENSMUST00000109416 // GO:0008150 // biological_process // no biological data available	NM_001099331 // GO:0005575 // cellular_component // no biological data available /// ENSMUST00000109416 // GO:0005575 // cellular_component // no biological data available	NM_001099331 // GO:0003674 // molecular_function // no biological data available /// ENSMUST00000109416 // GO:0003674 // molecular_function // no biological data available
hematopoietic cell specific Lyn substrate 1	Hcls1	BC007469	3.19484	up	2.96478	up	1.33947	up	1.44341	up	1.6663	-0.00944153	0.0983769	-0.431105	15163	NM_008225 // GO:0008284 // positive regulation of cell proliferation // inferred from mutant phenotype /// NM_008225 // GO:0009725 // response to hormone stimulus // inferred from direct assay /// NM_008225 // GO:0030218 // erythrocyte differentiation // inferred from mutant phenotype /// NM_008225 // GO:0042531 // positive regulation of tyrosine phosphorylation of STAT protein // inferred from m…	NM_008225 // GO:0005634 // nucleus // inferred from direct assay /// NM_008225 // GO:0005737 // cytoplasm // inferred from direct assay /// NM_008225 // GO:0005739 // mitochondrion // inferred from electronic annotation /// ENSMUST00000023531 // GO:0005634 // nucleus // inferred from direct assay /// ENSMUST00000023531 // GO:0005737 // cytoplasm // inferred from direct assay /// ENSMUST0000002353…	NM_008225 // GO:0005515 // protein binding // inferred from physical interaction /// NM_008225 // GO:0017124 // SH3 domain binding // inferred from direct assay /// NM_008225 // GO:0017124 // SH3 domain binding // inferred from physical interaction /// NM_008225 // GO:0032403 // protein complex binding // inferred from physical interaction /// ENSMUST00000023531 // GO:0005515 // protein binding /…
MAM domain containing glycosylphosphatidylinositol anchor 2	Mdga2	AK163637	3.19172	up	5.94198	up	2.11151	up	1.13419	up	2.21377	0.53944	-0.357171	-0.538832	320772		AK163637 // GO:0005886 // plasma membrane // inferred from electronic annotation /// AK163637 // GO:0016020 // membrane // inferred from electronic annotation /// AK163637 // GO:0031225 // anchored to membrane // inferred from electronic annotation
dynamin 3, opposite strand	Dnm3os		3.1454	up	1.55539	up	-1.60201	down	1.26233	up	0.879423	-0.773822	0.242151	-0.0939426	474332
receptor (calcitonin) activity modifying protein 3	Ramp3	BC024765	3.1309	up	2.81147	up	-1.04711	down	1.06352	up	1.25889	-0.387684	-0.23243	-0.321275	56089	NM_019511 // GO:0006810 // transport // inferred from electronic annotation /// NM_019511 // GO:0006886 // intracellular protein transport // inferred from electronic annotation /// NM_019511 // GO:0007186 // G-protein coupled receptor protein signaling pathway // inferred from physical interaction /// NM_019511 // GO:0008277 // regulation of G-protein coupled receptor protein signaling pathway /…	NM_019511 // GO:0016020 // membrane // inferred from electronic annotation /// NM_019511 // GO:0016021 // integral to membrane // inferred from electronic annotation /// ENSMUST00000045374 // GO:0016020 // membrane // inferred from electronic annotation /// ENSMUST00000045374 // GO:0016021 // integral to membrane // inferred from electronic annotation /// BC024765 // GO:0016020 // membrane // inf…	NM_019511 // GO:0004872 // receptor activity // inferred from electronic annotation /// NM_019511 // GO:0008565 // protein transporter activity // inferred from electronic annotation /// NM_019511 // GO:0015027 // coreceptor, soluble ligand activity // inferred from direct assay /// NM_019511 // GO:0015027 // coreceptor, soluble ligand activity // not recorded /// ENSMUST00000045374 // GO:0004872…
MARCKS-like 1	Marcksl1	BC006757	3.09988	up	2.51709	up	1.05005	up	1.29317	up	1.51423	-0.117978	0.182478	-0.188438	17357	NM_010807 // GO:0008284 // positive regulation of cell proliferation // inferred from direct assay /// NM_010807 // GO:0016192 // vesicle-mediated transport // not recorded /// ENSMUST00000062356 // GO:0008284 // positive regulation of cell proliferation // inferred from direct assay /// ENSMUST00000062356 // GO:0016192 // vesicle-mediated transport // not recorded /// BC006757 // GO:0008284 // p…		NM_010807 // GO:0005516 // calmodulin binding // inferred from electronic annotation /// ENSMUST00000062356 // GO:0005516 // calmodulin binding // inferred from electronic annotation /// BC006757 // GO:0005516 // calmodulin binding // inferred from electronic annotation
sushi domain containing 1	Susd1		3.09191	up	4.80881	up	1.41014	up	-1.10293	down	1.97606	0.34756	-0.28962	-0.148281	634731	NM_001163288 // GO:0008150 // biological_process // no biological data available /// ENSMUST00000107544 // GO:0008150 // biological_process // no biological data available /// ENSMUST00000040166 // GO:0008150 // biological_process // no biological data available	NM_001163288 // GO:0005575 // cellular_component // no biological data available /// ENSMUST00000107544 // GO:0005575 // cellular_component // no biological data available /// ENSMUST00000040166 // GO:0005575 // cellular_component // no biological data available	NM_001163288 // GO:0003674 // molecular_function // no biological data available /// ENSMUST00000107544 // GO:0003674 // molecular_function // no biological data available /// ENSMUST00000040166 // GO:0003674 // molecular_function // no biological data available
solute carrier organic anion transporter family, member 5A1	Slco5a1	BC117943	3.00394	up	6.63981	up	2.05841	up	-1.07382	down	2.2467	0.659838	-0.484447	-0.381691	240726	NM_172841 // GO:0008150 // biological_process // no biological data available /// ENSMUST00000115403 // GO:0008150 // biological_process // no biological data available /// BC117943 // GO:0008150 // biological_process // no biological data available /// ENSMUST00000115402 // GO:0008150 // biological_process // no biological data available /// ENSMUST00000047828 // GO:0008150 // biological_process…	NM_172841 // GO:0005575 // cellular_component // no biological data available /// ENSMUST00000115403 // GO:0005575 // cellular_component // no biological data available /// BC117943 // GO:0005575 // cellular_component // no biological data available /// ENSMUST00000115402 // GO:0005575 // cellular_component // no biological data available /// ENSMUST00000047828 // GO:0005575 // cellular_component…	NM_172841 // GO:0003674 // molecular_function // no biological data available /// ENSMUST00000115403 // GO:0003674 // molecular_function // no biological data available /// BC117943 // GO:0003674 // molecular_function // no biological data available /// ENSMUST00000115402 // GO:0003674 // molecular_function // no biological data available /// ENSMUST00000047828 // GO:0003674 // molecular_function…
pleckstrin homology-like domain, family A, member 1	Phlda1	U44088	2.96275	up	3.52552	up	1.49939	up	1.26004	up	1.66586	0.0989269	-0.151973	-0.485447	21664	NM_009344 // GO:0006915 // apoptosis // inferred from electronic annotation /// NM_009344 // GO:0006917 // induction of apoptosis // not recorded /// NM_009344 // GO:0045210 // FasL biosynthetic process // inferred from direct assay /// ENSMUST00000020424 // GO:0006915 // apoptosis // inferred from electronic annotation /// ENSMUST00000020424 // GO:0006917 // induction of apoptosis // not recorde…	NM_009344 // GO:0005634 // nucleus // inferred from electronic annotation /// NM_009344 // GO:0005737 // cytoplasm // inferred from electronic annotation /// NM_009344 // GO:0016020 // membrane // inferred from electronic annotation /// NM_009344 // GO:0031410 // cytoplasmic vesicle // inferred from electronic annotation /// ENSMUST00000020424 // GO:0005634 // nucleus // inferred from electronic …
SH2 domain protein 1B1	Sh2d1b1	BC117508	2.95153	up	5.57807	up	2.39345	up	1.26645	up	1.99467	0.4332	-0.4851	-0.825891	26904	NM_012009 // GO:0002769 // natural killer cell inhibitory signaling pathway // inferred from mutant phenotype /// NM_012009 // GO:0018108 // peptidyl-tyrosine phosphorylation // inferred from direct assay /// NM_012009 // GO:0032689 // negative regulation of interferon-gamma production // inferred from mutant phenotype /// NM_012009 // GO:0045953 // negative regulation of natural killer cell medi…	NM_012009 // GO:0005575 // cellular_component // no biological data available /// ENSMUST00000027984 // GO:0005575 // cellular_component // no biological data available /// BC117508 // GO:0005575 // cellular_component // no biological data available	NM_012009 // GO:0001784 // phosphotyrosine binding // inferred from direct assay /// NM_012009 // GO:0005515 // protein binding // inferred from physical interaction /// ENSMUST00000027984 // GO:0001784 // phosphotyrosine binding // inferred from direct assay /// ENSMUST00000027984 // GO:0005515 // protein binding // inferred from physical interaction /// BC117508 // GO:0001784 // phosphotyrosine…
predicted gene 14005	Gm14005		2.89327	up	2.31146	up	-1.00638	down	1.24377	up	1.34419	-0.188508	0.135387	-0.179328	100043424	NR_028590 // GO:0008150 // biological_process // no biological data available /// ENSMUST00000099395 // GO:0008150 // biological_process // no biological data available	NR_028590 // GO:0005575 // cellular_component // no biological data available /// ENSMUST00000099395 // GO:0005575 // cellular_component // no biological data available	NR_028590 // GO:0003674 // molecular_function // no biological data available /// ENSMUST00000099395 // GO:0003674 // molecular_function // no biological data available
keratin 23	Krt23	AF102849	2.88428	up	5.41907	up	1.26202	up	-1.48875	down	1.71046	0.182245	-0.727588	-0.153488	94179	NM_033373 // GO:0008150 // biological_process // no biological data available /// ENSMUST00000006969 // GO:0008150 // biological_process // no biological data available /// AF102849 // GO:0008150 // biological_process // no biological data available	NM_033373 // GO:0005575 // cellular_component // no biological data available /// NM_033373 // GO:0005882 // intermediate filament // inferred from electronic annotation /// ENSMUST00000006969 // GO:0005575 // cellular_component // no biological data available /// ENSMUST00000006969 // GO:0005882 // intermediate filament // inferred from electronic annotation /// AF102849 // GO:0005575 // cellula…	NM_033373 // GO:0003674 // molecular_function // no biological data available /// NM_033373 // GO:0005198 // structural molecule activity // inferred from electronic annotation /// ENSMUST00000006969 // GO:0003674 // molecular_function // no biological data available /// ENSMUST00000006969 // GO:0005198 // structural molecule activity // inferred from electronic annotation /// AF102849 // GO:0003…
CD46 antigen, complement regulatory protein	Cd46	AB022600	2.85163	up	1.9788	up	1.15162	up	1.65959	up	1.31223	-0.199553	0.327607	-0.403218	17221	NM_010778 // GO:0006508 // proteolysis // not recorded /// NM_010778 // GO:0007338 // single fertilization // inferred from electronic annotation /// NM_010778 // GO:0045916 // negative regulation of complement activation // not recorded /// ENSMUST00000016637 // GO:0006508 // proteolysis // not recorded /// ENSMUST00000016637 // GO:0007338 // single fertilization // inferred from electronic anno…	NM_010778 // GO:0001669 // acrosomal vesicle // not recorded /// NM_010778 // GO:0002079 // inner acrosomal membrane // not recorded /// NM_010778 // GO:0005576 // extracellular region // inferred from electronic annotation /// NM_010778 // GO:0005737 // cytoplasm // not recorded /// NM_010778 // GO:0005794 // Golgi apparatus // not recorded /// NM_010778 // GO:0009986 // cell surface // not reco…	NM_010778 // GO:0001848 // complement binding // not recorded /// NM_010778 // GO:0004175 // endopeptidase activity // not recorded /// NM_010778 // GO:0004857 // enzyme inhibitor activity // not recorded /// ENSMUST00000016637 // GO:0001848 // complement binding // not recorded /// ENSMUST00000016637 // GO:0004175 // endopeptidase activity // not recorded /// ENSMUST00000016637 // GO:0004857 // …
G-protein coupled receptor 65	Gpr65	U39827	2.82881	up	2.37536	up	1.81115	up	2.15689	up	1.42658	-0.0736208	0.178427	-0.930527	14744	NM_008152 // GO:0006915 // apoptosis // traceable author statement /// NM_008152 // GO:0007165 // signal transduction // inferred from electronic annotation /// NM_008152 // GO:0007186 // G-protein coupled receptor protein signaling pathway // inferred from electronic annotation /// ENSMUST00000075072 // GO:0006915 // apoptosis // traceable author statement /// ENSMUST00000075072 // GO:0007165 //…	NM_008152 // GO:0005886 // plasma membrane // inferred from electronic annotation /// NM_008152 // GO:0016020 // membrane // inferred from electronic annotation /// NM_008152 // GO:0016021 // integral to membrane // inferred from electronic annotation /// ENSMUST00000075072 // GO:0005886 // plasma membrane // inferred from electronic annotation /// ENSMUST00000075072 // GO:0016020 // membrane // …	NM_008152 // GO:0004871 // signal transducer activity // inferred from electronic annotation /// NM_008152 // GO:0004872 // receptor activity // inferred from electronic annotation /// NM_008152 // GO:0004930 // G-protein coupled receptor activity // inferred from electronic annotation /// ENSMUST00000075072 // GO:0004871 // signal transducer activity // inferred from electronic annotation /// EN…
fibronectin 1	Fn1	BC138421|BC145271|BC099373|BC051082|AK159794|BC085240|AK054456|BC010335|AK164476	2.79229	up	2.99771	up	1.50725	up	1.40396	up	1.60156	0.120117	0.0177031	-0.4718	14268	NM_010233 // GO:0001525 // angiogenesis // inferred from electronic annotation /// NM_010233 // GO:0006916 // anti-apoptosis // not recorded /// NM_010233 // GO:0006953 // acute-phase response // inferred from electronic annotation /// NM_010233 // GO:0007044 // cell-substrate junction assembly // inferred from direct assay /// NM_010233 // GO:0007155 // cell adhesion // inferred from direct assa…	NM_010233 // GO:0005576 // extracellular region // inferred from electronic annotation /// NM_010233 // GO:0005578 // proteinaceous extracellular matrix // inferred from direct assay /// NM_010233 // GO:0005578 // proteinaceous extracellular matrix // traceable author statement /// NM_010233 // GO:0005604 // basement membrane // inferred from direct assay /// NM_010233 // GO:0005604 // basement m…	NM_010233 // GO:0002020 // protease binding // not recorded /// NM_010233 // GO:0005515 // protein binding // inferred from electronic annotation /// NM_010233 // GO:0008201 // heparin binding // inferred from electronic annotation /// NM_010233 // GO:0016504 // peptidase activator activity // inferred from direct assay /// NM_010233 // GO:0045340 // mercury ion binding // not recorded /// ENSMUS…
histocompatibility 2, M region locus 2	H2-M2	AY302217	2.75634	up	6.91998	up	3.24486	up	1.29248	up	2.02976	0.567006	-0.76101	-1.13115	14990	NM_008204 // GO:0008150 // biological_process // no biological data available /// ENSMUST00000016427 // GO:0008150 // biological_process // no biological data available /// AY302217 // GO:0008150 // biological_process // no biological data available /// ENSMUST00000077662 // GO:0008150 // biological_process // no biological data available	NM_008204 // GO:0009986 // cell surface // inferred from direct assay /// NM_008204 // GO:0016021 // integral to membrane // inferred from electronic annotation /// ENSMUST00000016427 // GO:0009986 // cell surface // inferred from direct assay /// ENSMUST00000016427 // GO:0016021 // integral to membrane // inferred from electronic annotation /// AY302217 // GO:0009986 // cell surface // inferred …	NM_008204 // GO:0003674 // molecular_function // no biological data available /// ENSMUST00000016427 // GO:0003674 // molecular_function // no biological data available /// AY302217 // GO:0003674 // molecular_function // no biological data available /// ENSMUST00000077662 // GO:0003674 // molecular_function // no biological data available
ring finger protein 180	Rnf180	BC046775	2.71788	up	3.51823	up	1.25937	up	-1.02787	down	1.58467	0.142187	-0.23018	-0.190516	71816	NM_027934 // GO:0032436 // positive regulation of proteasomal ubiquitin-dependent protein catabolic process // inferred from direct assay /// ENSMUST00000069686 // GO:0032436 // positive regulation of proteasomal ubiquitin-dependent protein catabolic process // inferred from direct assay /// BC046775 // GO:0032436 // positive regulation of proteasomal ubiquitin-dependent protein catabolic process…	NM_027934 // GO:0016020 // membrane // inferred from electronic annotation /// NM_027934 // GO:0016021 // integral to membrane // inferred from electronic annotation /// NM_027934 // GO:0031227 // intrinsic to endoplasmic reticulum membrane // inferred from direct assay /// ENSMUST00000069686 // GO:0016020 // membrane // inferred from electronic annotation /// ENSMUST00000069686 // GO:0016021 // …	NM_027934 // GO:0004842 // ubiquitin-protein ligase activity // inferred from direct assay /// NM_027934 // GO:0005515 // protein binding // inferred from physical interaction /// NM_027934 // GO:0008270 // zinc ion binding // inferred from electronic annotation /// NM_027934 // GO:0031624 // ubiquitin conjugating enzyme binding // inferred from direct assay /// NM_027934 // GO:0046872 // metal i…
coiled-coil domain containing 141	Ccdc141		2.6856	up	3.4755	up	1.54204	up	1.19157	up	1.66979	0.244541	-0.127436	-0.380296	545428	NM_001025576 // GO:0008150 // biological_process // no biological data available /// ENSMUST00000049544 // GO:0008150 // biological_process // no biological data available /// ENSMUST00000028406 // GO:0008150 // biological_process // no biological data available /// ENSMUST00000111833 // GO:0008150 // biological_process // no biological data available	NM_001025576 // GO:0005575 // cellular_component // no biological data available /// ENSMUST00000049544 // GO:0005575 // cellular_component // no biological data available /// ENSMUST00000028406 // GO:0005575 // cellular_component // no biological data available /// ENSMUST00000111833 // GO:0005575 // cellular_component // no biological data available	NM_001025576 // GO:0003674 // molecular_function // no biological data available /// ENSMUST00000049544 // GO:0003674 // molecular_function // no biological data available /// ENSMUST00000028406 // GO:0003674 // molecular_function // no biological data available /// ENSMUST00000111833 // GO:0003674 // molecular_function // no biological data available
syntaxin binding protein 1	Stxbp1	BC031728	2.66958	up	4.07159	up	1.38702	up	-1.09961	down	1.64463	0.228019	-0.380958	-0.243964	20910	NM_001113569 // GO:0006810 // transport // inferred from electronic annotation /// NM_001113569 // GO:0006887 // exocytosis // inferred from mutant phenotype /// NM_001113569 // GO:0006904 // vesicle docking during exocytosis // inferred from mutant phenotype /// NM_001113569 // GO:0006944 // cellular membrane fusion // not recorded /// NM_001113569 // GO:0007269 // neurotransmitter secretion // …	NM_001113569 // GO:0005739 // mitochondrion // inferred from direct assay /// NM_001113569 // GO:0005886 // plasma membrane // not recorded /// NM_001113569 // GO:0043234 // protein complex // not recorded /// NM_009295 // GO:0005739 // mitochondrion // inferred from direct assay /// NM_009295 // GO:0005886 // plasma membrane // not recorded /// NM_009295 // GO:0043234 // protein complex // not r…	NM_001113569 // GO:0000149 // SNARE binding // not recorded /// NM_001113569 // GO:0005515 // protein binding // inferred from physical interaction /// NM_001113569 // GO:0005515 // protein binding // not recorded /// NM_001113569 // GO:0017075 // syntaxin-1 binding // inferred from physical interaction /// NM_001113569 // GO:0017075 // syntaxin-1 binding // not recorded /// NM_001113569 // GO:00…
laminin, alpha 5	Lama5		2.64685	up	2.69068	up	1.16451	up	1.14554	up	1.36014	-0.0441375	-0.067833	-0.263857	16776	NM_001081171 // GO:0001658 // branching involved in ureteric bud morphogenesis // inferred from mutant phenotype /// NM_001081171 // GO:0001738 // morphogenesis of a polarized epithelium // inferred from mutant phenotype /// NM_001081171 // GO:0001755 // neural crest cell migration // inferred from mutant phenotype /// NM_001081171 // GO:0001942 // hair follicle development // inferred from mutan…	NM_001081171 // GO:0005576 // extracellular region // inferred from electronic annotation /// NM_001081171 // GO:0005578 // proteinaceous extracellular matrix // inferred from direct assay /// NM_001081171 // GO:0005604 // basement membrane // inferred from direct assay /// NM_001081171 // GO:0005605 // basal lamina // inferred from direct assay /// NM_001081171 // GO:0005606 // laminin-1 complex…	NM_001081171 // GO:0005102 // receptor binding // inferred from electronic annotation /// NM_001081171 // GO:0005178 // integrin binding // inferred from direct assay /// NM_001081171 // GO:0005515 // protein binding // inferred from physical interaction /// ENSMUST00000015791 // GO:0005102 // receptor binding // inferred from electronic annotation /// ENSMUST00000015791 // GO:0005178 // integrin…
insulin-like growth factor binding protein 5	Igfbp5	L12447	2.6318	up	2.24536	up	1.23086	up	1.44271	up	1.21106	-0.184992	0.0441124	-0.484664	16011	NM_010518 // GO:0001558 // regulation of cell growth // inferred from electronic annotation /// ENSMUST00000027377 // GO:0001558 // regulation of cell growth // inferred from electronic annotation /// L12447 // GO:0001558 // regulation of cell growth // inferred from electronic annotation	NM_010518 // GO:0005576 // extracellular region // inferred from electronic annotation /// NM_010518 // GO:0016942 // insulin-like growth factor binding protein complex // inferred by curator /// ENSMUST00000027377 // GO:0005576 // extracellular region // inferred from electronic annotation /// ENSMUST00000027377 // GO:0016942 // insulin-like growth factor binding protein complex // inferred by c…	NM_010518 // GO:0005520 // insulin-like growth factor binding // inferred from physical interaction /// NM_010518 // GO:0005520 // insulin-like growth factor binding // not recorded /// NM_010518 // GO:0019838 // growth factor binding // inferred from electronic annotation /// ENSMUST00000027377 // GO:0005520 // insulin-like growth factor binding // inferred from physical interaction /// ENSMUST0…
ATP-binding cassette, sub-family C (CFTR/MRP), member 4	Abcc4	BC150822	2.60335	up	3.19437	up	1.35363	up	1.10319	up	1.64698	0.266606	-0.0285557	-0.170233	239273	NM_001033336 // GO:0006855 // drug transmembrane transport // traceable author statement /// NM_001033336 // GO:0048661 // positive regulation of smooth muscle cell proliferation // not recorded /// NM_001163675 // GO:0006855 // drug transmembrane transport // traceable author statement /// NM_001163675 // GO:0048661 // positive regulation of smooth muscle cell proliferation // not recorded /// N…	NM_001033336 // GO:0005624 // membrane fraction // not recorded /// NM_001033336 // GO:0005886 // plasma membrane // not recorded /// NM_001033336 // GO:0016323 // basolateral plasma membrane // not recorded /// NM_001033336 // GO:0031088 // platelet dense granule membrane // not recorded /// NM_001163675 // GO:0005624 // membrane fraction // not recorded /// NM_001163675 // GO:0005886 // plasma …	NM_001033336 // GO:0000166 // nucleotide binding // inferred from electronic annotation /// NM_001033336 // GO:0005524 // ATP binding // inferred from electronic annotation /// NM_001163675 // GO:0000166 // nucleotide binding // inferred from electronic annotation /// NM_001163675 // GO:0005524 // ATP binding // inferred from electronic annotation /// NM_001163676 // GO:0000166 // nucleotide bind…
predicted gene 10008	Gm10008		2.58379	up	2.00346	up	-1.6475	down	-1.27746	down	0.67765	-0.69184	-0.324845	0.0284348	791268	ENSMUST00000071086 // GO:0008150 // biological_process // no biological data available	ENSMUST00000071086 // GO:0005575 // cellular_component // no biological data available	ENSMUST00000071086 // GO:0003674 // molecular_function // no biological data available
dual specificity phosphatase 4	Dusp4	BC118941	2.56722	up	2.44447	up	1.30089	up	1.36621	up	1.45264	0.092433	0.163119	-0.287063	319520	NM_176933 // GO:0006470 // protein amino acid dephosphorylation // not recorded /// NM_176933 // GO:0016311 // dephosphorylation // inferred from electronic annotation /// ENSMUST00000033930 // GO:0006470 // protein amino acid dephosphorylation // not recorded /// ENSMUST00000033930 // GO:0016311 // dephosphorylation // inferred from electronic annotation /// BC118941 // GO:0006470 // protein ami…	NM_176933 // GO:0005625 // soluble fraction // not recorded /// NM_176933 // GO:0005634 // nucleus // inferred from electronic annotation /// ENSMUST00000033930 // GO:0005625 // soluble fraction // not recorded /// ENSMUST00000033930 // GO:0005634 // nucleus // inferred from electronic annotation /// BC118941 // GO:0005625 // soluble fraction // not recorded /// BC118941 // GO:0005634 // nucleus …	NM_176933 // GO:0004721 // phosphoprotein phosphatase activity // inferred from electronic annotation /// NM_176933 // GO:0004725 // protein tyrosine phosphatase activity // inferred from electronic annotation /// NM_176933 // GO:0008138 // protein tyrosine/serine/threonine phosphatase activity // inferred from electronic annotation /// NM_176933 // GO:0008330 // protein tyrosine/threonine phosph…
phosphatidylinositol-3,4,5-trisphosphate-dependent Rac exchange factor 2	Prex2	BC139253	2.5584	up	2.64569	up	1.44769	up	1.39993	up	1.28646	-0.0687819	-0.117185	-0.602539	109294	NM_029525 // GO:0007186 // G-protein coupled receptor protein signaling pathway // not recorded /// NM_029525 // GO:0035023 // regulation of Rho protein signal transduction // inferred from electronic annotation /// NM_001033636 // GO:0007186 // G-protein coupled receptor protein signaling pathway // not recorded /// NM_001033636 // GO:0035023 // regulation of Rho protein signal transduction // i…	NM_029525 // GO:0005575 // cellular_component // no biological data available /// NM_029525 // GO:0005622 // intracellular // inferred from electronic annotation /// NM_001033636 // GO:0005575 // cellular_component // no biological data available /// NM_001033636 // GO:0005622 // intracellular // inferred from electronic annotation /// ENSMUST00000027056 // GO:0005575 // cellular_component // no …	NM_029525 // GO:0005085 // guanyl-nucleotide exchange factor activity // inferred from electronic annotation /// NM_029525 // GO:0005089 // Rho guanyl-nucleotide exchange factor activity // inferred from electronic annotation /// NM_029525 // GO:0005515 // protein binding // inferred from electronic annotation /// NM_029525 // GO:0030675 // Rac GTPase activator activity // not recorded /// NM_029…
solute carrier family 16 (monocarboxylic acid transporters), member 3	Slc16a3	BC046525	2.5533	up	2.20453	up	1.2076	up	1.39865	up	1.25064	-0.101724	0.110164	-0.37387	80879	NM_001038653 // GO:0006810 // transport // inferred from electronic annotation /// NM_001038653 // GO:0015711 // organic anion transport // inferred from electronic annotation /// NM_001038653 // GO:0055085 // transmembrane transport // inferred from electronic annotation /// NM_030696 // GO:0006810 // transport // inferred from electronic annotation /// NM_030696 // GO:0015711 // organic anion t…	NM_001038653 // GO:0005886 // plasma membrane // inferred from electronic annotation /// NM_001038653 // GO:0016020 // membrane // inferred from electronic annotation /// NM_001038653 // GO:0016021 // integral to membrane // inferred from electronic annotation /// NM_030696 // GO:0005886 // plasma membrane // inferred from electronic annotation /// NM_030696 // GO:0016020 // membrane // inferred …	NM_001038653 // GO:0015293 // symporter activity // inferred from electronic annotation /// NM_001038653 // GO:0015355 // secondary active monocarboxylate transmembrane transporter activity // inferred from electronic annotation /// NM_030696 // GO:0015293 // symporter activity // inferred from electronic annotation /// NM_030696 // GO:0015355 // secondary active monocarboxylate transmembrane tra…
RIKEN cDNA A530032D15Rik gene | similar to C130026I21Rik protein	A530032D15Rik|LOC100041057	BC094285	2.54044	up	2.58838	up	-1.10677	down	-1.12766	down	1.18522	-0.159857	-0.186828	-0.0134951	381287 | 100041057	NM_213615 // GO:0008150 // biological_process // no biological data available /// ENSMUST00000069485 // GO:0008150 // biological_process // no biological data available /// BC094285 // GO:0008150 // biological_process // no biological data available	NM_213615 // GO:0005575 // cellular_component // no biological data available /// ENSMUST00000069485 // GO:0005575 // cellular_component // no biological data available /// BC094285 // GO:0005575 // cellular_component // no biological data available	NM_213615 // GO:0003674 // molecular_function // no biological data available /// ENSMUST00000069485 // GO:0003674 // molecular_function // no biological data available /// BC094285 // GO:0003674 // molecular_function // no biological data available
histocompatibility 2, Q region locus 6 | histocompatibility 2, Q region locus 6-like	H2-Q6|LOC68395	BC040085	2.5216	up	2.5789	up	1.68562	up	1.64817	up	1.32802	-0.00632286	-0.0387411	-0.759604	110557 | 68395		NM_207648 // GO:0016021 // integral to membrane // inferred from electronic annotation
predicted gene 189	Gm189	L42274|M28250|AF045893	2.5152	up	4.86179	up	1.98328	up	1.02603	up	1.82967	0.498995	-0.451817	-0.488894	235952	ENSMUST00000103357 // GO:0008150 // biological_process // no biological data available	ENSMUST00000103357 // GO:0005575 // cellular_component // no biological data available	ENSMUST00000103357 // GO:0003674 // molecular_function // no biological data available
NLR family, CARD domain containing 5	Nlrc5	FJ889356	2.51506	up	2.50358	up	2.24224	up	2.25253	up	1.25493	-0.0756653	-0.069064	-1.24061	434341	NM_001033207 // GO:0008150 // biological_process // no biological data available /// FJ889356 // GO:0008150 // biological_process // no biological data available /// ENSMUST00000098489 // GO:0008150 // biological_process // no biological data available	NM_001033207 // GO:0005575 // cellular_component // no biological data available /// FJ889356 // GO:0005575 // cellular_component // no biological data available /// ENSMUST00000098489 // GO:0005575 // cellular_component // no biological data available	NM_001033207 // GO:0003674 // molecular_function // no biological data available /// FJ889356 // GO:0003674 // molecular_function // no biological data available /// ENSMUST00000098489 // GO:0003674 // molecular_function // no biological data available
tumor necrosis factor receptor superfamily, member 19	Tnfrsf19	AB040432	2.50073	up	2.56707	up	1.02258	up	-1.00387	down	1.27052	-0.0518344	-0.0896088	-0.084043	29820	NM_013869 // GO:0001942 // hair follicle development // inferred from genetic interaction /// NM_001164155 // GO:0001942 // hair follicle development // inferred from genetic interaction /// ENSMUST00000111234 // GO:0001942 // hair follicle development // inferred from genetic interaction /// ENSMUST00000111236 // GO:0001942 // hair follicle development // inferred from genetic interaction /// AB…	NM_013869 // GO:0005576 // extracellular region // inferred from electronic annotation /// NM_013869 // GO:0005886 // plasma membrane // inferred from electronic annotation /// NM_013869 // GO:0016020 // membrane // inferred from electronic annotation /// NM_013869 // GO:0016021 // integral to membrane // inferred from electronic annotation /// NM_001164155 // GO:0005576 // extracellular region /…	NM_013869 // GO:0004872 // receptor activity // inferred from electronic annotation /// NM_001164155 // GO:0004872 // receptor activity // inferred from electronic annotation /// ENSMUST00000111234 // GO:0004872 // receptor activity // inferred from electronic annotation /// ENSMUST00000111236 // GO:0004872 // receptor activity // inferred from electronic annotation /// AB040432 // GO:0004872 // …
a disintegrin-like and metallopeptidase (reprolysin type) with thrombospondin type 1 motif, 9	Adamts9		2.4808	up	2.75425	up	1.20999	up	1.08986	up	1.3049	-0.00590165	-0.156753	-0.280896	101401	NM_175314 // GO:0006508 // proteolysis // inferred from direct assay /// NM_175314 // GO:0006508 // proteolysis // not recorded /// NM_175314 // GO:0045636 // positive regulation of melanocyte differentiation // inferred from genetic interaction /// NM_175314 // GO:0048070 // regulation of developmental pigmentation // inferred from genetic interaction /// ENSMUST00000113438 // GO:0006508 // prot…	NM_175314 // GO:0005578 // proteinaceous extracellular matrix // not recorded /// NM_175314 // GO:0005615 // extracellular space // inferred from direct assay /// ENSMUST00000113438 // GO:0005578 // proteinaceous extracellular matrix // not recorded /// ENSMUST00000113438 // GO:0005615 // extracellular space // inferred from direct assay	NM_175314 // GO:0004175 // endopeptidase activity // inferred from direct assay /// NM_175314 // GO:0008237 // metallopeptidase activity // not recorded /// ENSMUST00000113438 // GO:0004175 // endopeptidase activity // inferred from direct assay /// ENSMUST00000113438 // GO:0008237 // metallopeptidase activity // not recorded
deoxyribonuclease 1-like 3	Dnase1l3	BC012671	2.47797	up	3.6441	up	1.90317	up	1.29415	up	1.65389	0.344733	-0.211673	-0.583673	13421	NM_007870 // GO:0006308 // DNA catabolic process // inferred from electronic annotation /// NM_007870 // GO:0006309 // DNA fragmentation involved in apoptosis // inferred from direct assay /// NM_007870 // GO:0006915 // apoptosis // inferred from direct assay /// ENSMUST00000026315 // GO:0006308 // DNA catabolic process // inferred from electronic annotation /// ENSMUST00000026315 // GO:0006309 /…	NM_007870 // GO:0005634 // nucleus // inferred from direct assay /// NM_007870 // GO:0005634 // nucleus // not recorded /// ENSMUST00000026315 // GO:0005634 // nucleus // inferred from direct assay /// ENSMUST00000026315 // GO:0005634 // nucleus // not recorded /// BC012671 // GO:0005634 // nucleus // inferred from direct assay /// BC012671 // GO:0005634 // nucleus // not recorded	NM_007870 // GO:0003677 // DNA binding // not recorded /// NM_007870 // GO:0004518 // nuclease activity // inferred from electronic annotation /// NM_007870 // GO:0004519 // endonuclease activity // inferred from direct assay /// NM_007870 // GO:0004520 // endodeoxyribonuclease activity // not recorded /// NM_007870 // GO:0004536 // deoxyribonuclease activity // inferred from electronic annotatio…
HtrA serine peptidase 1	Htra1	AF179369	2.47119	up	2.51142	up	-1.06306	down	-1.08037	down	1.12801	-0.177195	-0.200491	-0.0889661	56213	NM_019564 // GO:0001558 // regulation of cell growth // inferred from electronic annotation /// NM_019564 // GO:0006508 // proteolysis // inferred from electronic annotation /// NM_019564 // GO:0030512 // negative regulation of transforming growth factor beta receptor signaling pathway // inferred from direct assay /// NM_019564 // GO:0030514 // negative regulation of BMP signaling pathway // inf…	NM_019564 // GO:0005576 // extracellular region // inferred from electronic annotation /// ENSMUST00000006367 // GO:0005576 // extracellular region // inferred from electronic annotation /// AF179369 // GO:0005576 // extracellular region // inferred from electronic annotation	NM_019564 // GO:0003824 // catalytic activity // inferred from electronic annotation /// NM_019564 // GO:0004252 // serine-type endopeptidase activity // inferred from electronic annotation /// NM_019564 // GO:0005515 // protein binding // inferred from physical interaction /// NM_019564 // GO:0005520 // insulin-like growth factor binding // inferred from electronic annotation /// NM_019564 // GO…
inhibin beta-B	Inhbb	BC048845	2.46854	up	4.23409	up	2.47864	up	1.44509	up	1.41824	0.11458	-0.663813	-1.19497	16324	NM_008381 // GO:0040007 // growth // inferred from electronic annotation /// NM_008381 // GO:0046676 // negative regulation of insulin secretion // inferred from mutant phenotype /// ENSMUST00000038765 // GO:0040007 // growth // inferred from electronic annotation /// ENSMUST00000038765 // GO:0046676 // negative regulation of insulin secretion // inferred from mutant phenotype /// BC048845 // GO:…	NM_008381 // GO:0005576 // extracellular region // inferred from electronic annotation /// ENSMUST00000038765 // GO:0005576 // extracellular region // inferred from electronic annotation /// BC048845 // GO:0005576 // extracellular region // inferred from electronic annotation	NM_008381 // GO:0005179 // hormone activity // inferred from electronic annotation /// NM_008381 // GO:0008083 // growth factor activity // inferred from electronic annotation /// ENSMUST00000038765 // GO:0005179 // hormone activity // inferred from electronic annotation /// ENSMUST00000038765 // GO:0008083 // growth factor activity // inferred from electronic annotation /// BC048845 // GO:000517…
cysteine rich protein 61	Cyr61	M32490	2.46359	up	2.32059	up	1.37265	up	1.45723	up	1.30423	0.0034701	0.0897395	-0.453489	16007	NM_010516 // GO:0001558 // regulation of cell growth // inferred from electronic annotation /// NM_010516 // GO:0002041 // intussusceptive angiogenesis // inferred from mutant phenotype /// NM_010516 // GO:0006935 // chemotaxis // not recorded /// NM_010516 // GO:0007155 // cell adhesion // not recorded /// NM_010516 // GO:0010811 // positive regulation of cell-substrate adhesion // inferred from…	NM_010516 // GO:0005576 // extracellular region // inferred from electronic annotation /// ENSMUST00000029846 // GO:0005576 // extracellular region // inferred from electronic annotation /// M32490 // GO:0005576 // extracellular region // inferred from electronic annotation	NM_010516 // GO:0005515 // protein binding // inferred from electronic annotation /// NM_010516 // GO:0005520 // insulin-like growth factor binding // inferred from electronic annotation /// NM_010516 // GO:0008201 // heparin binding // inferred from electronic annotation /// NM_010516 // GO:0019838 // growth factor binding // inferred from electronic annotation /// NM_010516 // GO:0050840 // ext…
complement component 5a receptor 1	C5ar1	BC125641	2.45591	up	1.43316	up	-1.17557	down	1.45771	up	0.776318	-0.519937	0.25712	-0.286579	12273	NM_001173550 // GO:0002430 // complement receptor mediated signaling pathway // not recorded /// NM_001173550 // GO:0006935 // chemotaxis // inferred from electronic annotation /// NM_001173550 // GO:0007165 // signal transduction // inferred from electronic annotation /// NM_001173550 // GO:0007186 // G-protein coupled receptor protein signaling pathway // inferred from electronic annotation ///…	NM_001173550 // GO:0005886 // plasma membrane // not recorded /// NM_001173550 // GO:0009986 // cell surface // not recorded /// NM_001173550 // GO:0016020 // membrane // inferred from electronic annotation /// NM_001173550 // GO:0016021 // integral to membrane // inferred from electronic annotation /// NM_007577 // GO:0005886 // plasma membrane // not recorded /// NM_007577 // GO:0009986 // cell…	NM_001173550 // GO:0001856 // complement component C5a binding // not recorded /// NM_001173550 // GO:0004871 // signal transducer activity // inferred from electronic annotation /// NM_001173550 // GO:0004872 // receptor activity // inferred from electronic annotation /// NM_001173550 // GO:0004878 // complement component C5a receptor activity // not recorded /// NM_001173550 // GO:0004930 // G-…
growth differentiation factor 11	Gdf11	AF092734	2.45375	up	8.63637	up	1.48273	up	-2.37377	down	1.76166	0.466671	-1.34877	-0.101582	14561	NM_010272 // GO:0001656 // metanephros development // inferred from direct assay /// NM_010272 // GO:0001657 // ureteric bud development // inferred from mutant phenotype /// NM_010272 // GO:0008285 // negative regulation of cell proliferation // inferred from mutant phenotype /// NM_010272 // GO:0009887 // organ morphogenesis // inferred from mutant phenotype /// NM_010272 // GO:0009952 // anter…	NM_010272 // GO:0005576 // extracellular region // inferred from electronic annotation /// NM_010272 // GO:0005615 // extracellular space // inferred from direct assay /// ENSMUST00000026408 // GO:0005576 // extracellular region // inferred from electronic annotation /// ENSMUST00000026408 // GO:0005615 // extracellular space // inferred from direct assay /// AF092734 // GO:0005576 // extracellul…	NM_010272 // GO:0005125 // cytokine activity // inferred from electronic annotation /// NM_010272 // GO:0005515 // protein binding // inferred from physical interaction /// NM_010272 // GO:0008083 // growth factor activity // inferred from electronic annotation /// ENSMUST00000026408 // GO:0005125 // cytokine activity // inferred from electronic annotation /// ENSMUST00000026408 // GO:0005515 // …
glycoprotein (transmembrane) nmb	Gpnmb	BC026375	2.43366	up	5.25827	up	3.62675	up	1.67855	up	1.47086	0.187738	-0.923724	-1.67094	93695	NM_053110 // GO:0007155 // cell adhesion // inferred from direct assay /// ENSMUST00000031840 // GO:0007155 // cell adhesion // inferred from direct assay /// BC026375 // GO:0007155 // cell adhesion // inferred from direct assay	NM_053110 // GO:0005887 // integral to plasma membrane // inferred from direct assay /// NM_053110 // GO:0016020 // membrane // inferred from electronic annotation /// NM_053110 // GO:0016021 // integral to membrane // inferred from electronic annotation /// NM_053110 // GO:0016023 // cytoplasmic membrane-bounded vesicle // inferred from direct assay /// NM_053110 // GO:0031410 // cytoplasmic ves…	NM_053110 // GO:0005178 // integrin binding // inferred from direct assay /// NM_053110 // GO:0008201 // heparin binding // inferred from direct assay /// ENSMUST00000031840 // GO:0005178 // integrin binding // inferred from direct assay /// ENSMUST00000031840 // GO:0008201 // heparin binding // inferred from direct assay /// BC026375 // GO:0005178 // integrin binding // inferred from direct assa…
endothelial cell-specific chemotaxis regulator	Ecscr	EU025067	2.43137	up	3.0841	up	1.49078	up	1.17526	up	1.56463	0.282867	-0.060215	-0.293198	68545	NM_001033141 // GO:0001525 // angiogenesis // inferred from electronic annotation /// NM_001033141 // GO:0006935 // chemotaxis // inferred from electronic annotation /// NM_001033141 // GO:0007275 // multicellular organismal development // inferred from electronic annotation /// NM_001033141 // GO:0030154 // cell differentiation // inferred from electronic annotation /// ENSMUST00000097618 // GO:…	NM_001033141 // GO:0005886 // plasma membrane // inferred from electronic annotation /// NM_001033141 // GO:0016020 // membrane // inferred from electronic annotation /// NM_001033141 // GO:0016021 // integral to membrane // inferred from electronic annotation /// ENSMUST00000097618 // GO:0005886 // plasma membrane // inferred from electronic annotation /// ENSMUST00000097618 // GO:0016020 // mem…
fer-1-like 4 (C. elegans)	Fer1l4		2.38939	up	2.93762	up	2.60234	up	2.11668	up	1.08106	-0.175582	-0.473588	-1.55539	74562	NM_001136556 // GO:0008150 // biological_process // no biological data available /// ENSMUST00000109611 // GO:0008150 // biological_process // no biological data available /// ENSMUST00000039319 // GO:0008150 // biological_process // no biological data available	NM_001136556 // GO:0005575 // cellular_component // no biological data available /// NM_001136556 // GO:0016020 // membrane // inferred from electronic annotation /// NM_001136556 // GO:0016021 // integral to membrane // inferred from electronic annotation /// ENSMUST00000109611 // GO:0005575 // cellular_component // no biological data available /// ENSMUST00000109611 // GO:0016020 // membrane //…	NM_001136556 // GO:0003674 // molecular_function // no biological data available /// ENSMUST00000109611 // GO:0003674 // molecular_function // no biological data available /// ENSMUST00000039319 // GO:0003674 // molecular_function // no biological data available
axin2	Axin2	BC057338	2.35052	up	3.28475	up	1.32752	up	-1.05268	down	1.46347	0.230487	-0.252316	-0.17825	12006	NM_015732 // GO:0001756 // somitogenesis // inferred from direct assay /// NM_015732 // GO:0001957 // intramembranous ossification // inferred from mutant phenotype /// NM_015732 // GO:0007275 // multicellular organismal development // inferred from electronic annotation /// NM_015732 // GO:0008219 // cell death // not recorded /// NM_015732 // GO:0008285 // negative regulation of cell proliferat…	NM_015732 // GO:0005622 // intracellular // inferred from electronic annotation /// NM_015732 // GO:0005634 // nucleus // not recorded /// NM_015732 // GO:0005737 // cytoplasm // inferred from electronic annotation /// ENSMUST00000052915 // GO:0005622 // intracellular // inferred from electronic annotation /// ENSMUST00000052915 // GO:0005634 // nucleus // not recorded /// ENSMUST00000052915 // G…	NM_015732 // GO:0004871 // signal transducer activity // inferred from electronic annotation /// NM_015732 // GO:0005515 // protein binding // inferred from physical interaction /// NM_015732 // GO:0008013 // beta-catenin binding // not recorded /// NM_015732 // GO:0019901 // protein kinase binding // not recorded /// ENSMUST00000052915 // GO:0004871 // signal transducer activity // inferred from…
RIKEN cDNA E230008N13 gene	E230008N13Rik		2.34589	up	3.92557	up	1.57132	up	-1.06495	down	1.685	0.45487	-0.2879	-0.19711	381522	NM_198660 // GO:0008150 // biological_process // no biological data available	NM_198660 // GO:0005575 // cellular_component // no biological data available	NM_198660 // GO:0003674 // molecular_function // no biological data available
prostate transmembrane protein, androgen induced 1	Pmepa1	BC069890	2.34488	up	3.30346	up	1.14311	up	-1.23243	down	1.38073	0.151213	-0.343254	-0.0417515	65112	NM_022995 // GO:0008150 // biological_process // no biological data available /// ENSMUST00000036248 // GO:0008150 // biological_process // no biological data available /// ENSMUST00000109115 // GO:0008150 // biological_process // no biological data available /// BC069890 // GO:0008150 // biological_process // no biological data available	NM_022995 // GO:0005575 // cellular_component // no biological data available /// NM_022995 // GO:0005886 // plasma membrane // inferred from electronic annotation /// NM_022995 // GO:0016020 // membrane // inferred from electronic annotation /// NM_022995 // GO:0016021 // integral to membrane // inferred from electronic annotation /// ENSMUST00000036248 // GO:0005575 // cellular_component // no …	NM_022995 // GO:0005515 // protein binding // inferred from physical interaction /// ENSMUST00000036248 // GO:0005515 // protein binding // inferred from physical interaction /// ENSMUST00000109115 // GO:0005515 // protein binding // inferred from physical interaction /// BC069890 // GO:0005515 // protein binding // inferred from physical interaction
interferon zeta | predicted gene 13290 | predicted gene 13277	Ifnz|Gm13290|Gm13277	AB024521	2.29651	up	3.35763	up	1.01375	up	-1.44223	down	1.24995	0.0505102	-0.497492	0.0308097	319146 | 545646 | 545650	NM_197889 // GO:0006915 // apoptosis // inferred from direct assay /// NM_197889 // GO:0009615 // response to virus // inferred from electronic annotation /// NM_197889 // GO:0019221 // cytokine-mediated signaling pathway // inferred from direct assay /// NM_197889 // GO:0030183 // B cell differentiation // inferred from direct assay /// NM_197889 // GO:0051726 // regulation of cell cycle // infe…	NM_197889 // GO:0005615 // extracellular space // inferred from electronic annotation /// AB024521 // GO:0005575 // cellular_component // no biological data available /// NM_001098840 // GO:0005575 // cellular_component // no biological data available	NM_197889 // GO:0005125 // cytokine activity // inferred from electronic annotation /// NM_197889 // GO:0005132 // interferon-alpha/beta receptor binding // inferred from direct assay /// AB024521 // GO:0003674 // molecular_function // no biological data available /// NM_001098840 // GO:0003674 // molecular_function // no biological data available
solute carrier family 39 (zinc transporter), member 2	Slc39a2	BC113769	2.29593	up	2.06905	up	-1.25024	down	-1.1267	down	0.872945	-0.326131	-0.176023	-0.00392548	214922	NM_001039676 // GO:0006829 // zinc ion transport // inferred from direct assay /// ENSMUST00000047726 // GO:0006829 // zinc ion transport // inferred from direct assay /// BC113769 // GO:0006829 // zinc ion transport // inferred from direct assay	NM_001039676 // GO:0005575 // cellular_component // no biological data available /// ENSMUST00000047726 // GO:0005575 // cellular_component // no biological data available /// BC113769 // GO:0005575 // cellular_component // no biological data available	NM_001039676 // GO:0005385 // zinc ion transmembrane transporter activity // inferred from direct assay /// ENSMUST00000047726 // GO:0005385 // zinc ion transmembrane transporter activity // inferred from direct assay /// BC113769 // GO:0005385 // zinc ion transmembrane transporter activity // inferred from direct assay
coiled-coil domain containing 3	Ccdc3	BC058616	2.29225	up	3.08849	up	1.31603	up	-1.02381	down	1.27301	0.0762459	-0.353888	-0.319945	74186	NM_028804 // GO:0008150 // biological_process // no biological data available /// ENSMUST00000027988 // GO:0008150 // biological_process // no biological data available /// BC058616 // GO:0008150 // biological_process // no biological data available	NM_028804 // GO:0005575 // cellular_component // no biological data available /// ENSMUST00000027988 // GO:0005575 // cellular_component // no biological data available /// BC058616 // GO:0005575 // cellular_component // no biological data available	NM_028804 // GO:0003674 // molecular_function // no biological data available /// ENSMUST00000027988 // GO:0003674 // molecular_function // no biological data available /// BC058616 // GO:0003674 // molecular_function // no biological data available
RIKEN cDNA I830077J02 gene	I830077J02Rik	BC147821	2.28502	up	2.75075	up	1.7962	up	1.49209	up	1.34901	0.1568	-0.110819	-0.688151	433638	NM_001033780 // GO:0008150 // biological_process // no biological data available /// BC147821 // GO:0008150 // biological_process // no biological data available /// ENSMUST00000098758 // GO:0008150 // biological_process // no biological data available	NM_001033780 // GO:0005575 // cellular_component // no biological data available /// NM_001033780 // GO:0016020 // membrane // inferred from electronic annotation /// NM_001033780 // GO:0016021 // integral to membrane // inferred from electronic annotation /// BC147821 // GO:0005575 // cellular_component // no biological data available /// BC147821 // GO:0016020 // membrane // inferred from elect…	NM_001033780 // GO:0003674 // molecular_function // no biological data available /// BC147821 // GO:0003674 // molecular_function // no biological data available /// ENSMUST00000098758 // GO:0003674 // molecular_function // no biological data available
solute carrier family 15, member 3	Slc15a3	AF121080	2.2597	up	1.9144	up	-1.25682	down	-1.06477	down	0.804334	-0.3718	-0.132558	-0.0420168	65221	NM_023044 // GO:0006810 // transport // inferred from electronic annotation /// NM_023044 // GO:0006857 // oligopeptide transport // inferred from electronic annotation /// NM_023044 // GO:0008150 // biological_process // no biological data available /// NM_023044 // GO:0015031 // protein transport // inferred from electronic annotation /// NM_023044 // GO:0015833 // peptide transport // inferred…	NM_023044 // GO:0005764 // lysosome // inferred from electronic annotation /// NM_023044 // GO:0005765 // lysosomal membrane // not recorded /// NM_023044 // GO:0016020 // membrane // inferred from electronic annotation /// NM_023044 // GO:0016021 // integral to membrane // inferred from electronic annotation /// ENSMUST00000025646 // GO:0005764 // lysosome // inferred from electronic annotation …	NM_023044 // GO:0003674 // molecular_function // no biological data available /// NM_023044 // GO:0005215 // transporter activity // inferred from electronic annotation /// NM_023044 // GO:0015293 // symporter activity // inferred from electronic annotation /// ENSMUST00000025646 // GO:0003674 // molecular_function // no biological data available /// ENSMUST00000025646 // GO:0005215 // transporte…
pleckstrin homology-like domain, family B, member 2	Phldb2	BC050915|BC060683|AK050493|AK087133	2.25725	up	2.37724	up	1.03839	up	-1.01422	down	1.11648	-0.0580842	-0.132802	-0.112429	208177	NM_153412 // GO:0008150 // biological_process // no biological data available /// ENSMUST00000036355 // GO:0008150 // biological_process // no biological data available /// BC050915 // GO:0008150 // biological_process // no biological data available /// BC060683 // GO:0008150 // biological_process // no biological data available /// ENSMUST00000076333 // GO:0008150 // biological_process // no bio…	NM_153412 // GO:0005575 // cellular_component // no biological data available /// NM_153412 // GO:0005737 // cytoplasm // inferred from electronic annotation /// NM_153412 // GO:0016020 // membrane // inferred from electronic annotation /// ENSMUST00000036355 // GO:0005575 // cellular_component // no biological data available /// ENSMUST00000036355 // GO:0005737 // cytoplasm // inferred from elec…	NM_153412 // GO:0003674 // molecular_function // no biological data available /// ENSMUST00000036355 // GO:0003674 // molecular_function // no biological data available /// BC050915 // GO:0003674 // molecular_function // no biological data available /// BC060683 // GO:0003674 // molecular_function // no biological data available /// ENSMUST00000076333 // GO:0003674 // molecular_function // no bio…
DnaJ (Hsp40) homolog, subfamily C, member 6	Dnajc6	BC060734	2.24756	up	2.75801	up	-1.22034	down	-1.4975	down	0.956153	-0.212205	-0.507476	0.0750807	72685	NM_001164585 // GO:0008150 // biological_process // no biological data available /// NM_001164583 // GO:0008150 // biological_process // no biological data available /// NM_001164584 // GO:0008150 // biological_process // no biological data available /// NM_198412 // GO:0008150 // biological_process // no biological data available /// ENSMUST00000038207 // GO:0008150 // biological_process // no b…	NM_001164585 // GO:0005575 // cellular_component // no biological data available /// NM_001164583 // GO:0005575 // cellular_component // no biological data available /// NM_001164584 // GO:0005575 // cellular_component // no biological data available /// NM_198412 // GO:0005575 // cellular_component // no biological data available /// ENSMUST00000038207 // GO:0005575 // cellular_component // no b…	NM_001164585 // GO:0003674 // molecular_function // no biological data available /// NM_001164585 // GO:0004721 // phosphoprotein phosphatase activity // inferred from electronic annotation /// NM_001164585 // GO:0004725 // protein tyrosine phosphatase activity // inferred from electronic annotation /// NM_001164585 // GO:0016787 // hydrolase activity // inferred from electronic annotation /// NM…
zinc finger protein 352	Zfp352	AF290196	2.2331	up	1.98198	up	-1.15175	down	-1.02223	down	0.938754	-0.220292	-0.0481903	-0.0164652	236537
predicted gene 13290 | predicted gene 13277	Gm13290|Gm13277	AB024521	2.21496	up	3.02199	up	1.00799	up	-1.35354	down	1.16791	0.0206278	-0.427592	0.0091451	545646 | 545650	AB024521 // GO:0008150 // biological_process // no biological data available /// NM_001098840 // GO:0008150 // biological_process // no biological data available	AB024521 // GO:0005575 // cellular_component // no biological data available /// NM_001098840 // GO:0005575 // cellular_component // no biological data available	AB024521 // GO:0003674 // molecular_function // no biological data available /// NM_001098840 // GO:0003674 // molecular_function // no biological data available
apolipoprotein B mRNA editing enzyme, catalytic polypeptide 3	Apobec3	BC003314|AB461449|AB461446|EU707568|EU707570|EU707571|EU707569|AB461447|AB461448|AK167986|AK049998|BC007182|AK162766|AK167260	2.20691	up	3.10455	up	1.57238	up	1.11774	up	1.38948	0.24745	-0.244908	-0.405496	80287		NM_001160415 // GO:0005634 // nucleus // inferred from electronic annotation /// NM_001160415 // GO:0005737 // cytoplasm // inferred from electronic annotation /// NM_030255 // GO:0005634 // nucleus // inferred from electronic annotation /// NM_030255 // GO:0005737 // cytoplasm // inferred from electronic annotation /// ENSMUST00000109620 // GO:0005634 // nucleus // inferred from electronic annot…	NM_001160415 // GO:0003824 // catalytic activity // inferred from electronic annotation /// NM_001160415 // GO:0008270 // zinc ion binding // inferred from electronic annotation /// NM_001160415 // GO:0016787 // hydrolase activity // inferred from electronic annotation /// NM_001160415 // GO:0016814 // hydrolase activity, acting on carbon-nitrogen (but not peptide) bonds, in cyclic amidines // in…
hemicentin 1	Hmcn1		2.20166	up	1.44749	up	-1.60239	down	-1.05349	down	0.542449	-0.596144	0.00889333	0.0840766	545370	NM_001024720 // GO:0008150 // biological_process // no biological data available /// ENSMUST00000074783 // GO:0008150 // biological_process // no biological data available	NM_001024720 // GO:0005576 // extracellular region // inferred from direct assay /// NM_001024720 // GO:0005604 // basement membrane // inferred from direct assay /// NM_001024720 // GO:0005938 // cell cortex // inferred from direct assay /// NM_001024720 // GO:0030054 // cell junction // inferred from direct assay /// ENSMUST00000074783 // GO:0005576 // extracellular region // inferred from dire…	NM_001024720 // GO:0003674 // molecular_function // no biological data available /// ENSMUST00000074783 // GO:0003674 // molecular_function // no biological data available
fibulin 1	Fbln1	X70854	2.19775	up	2.02041	up	1.06174	up	1.15493	up	1.11041	-0.0256208	0.0957549	-0.112056	14114	NM_010180 // GO:0030198 // extracellular matrix organization // inferred from direct assay /// ENSMUST00000057410 // GO:0030198 // extracellular matrix organization // inferred from direct assay /// X70854 // GO:0030198 // extracellular matrix organization // inferred from direct assay /// ENSMUST00000109432 // GO:0030198 // extracellular matrix organization // inferred from direct assay	NM_010180 // GO:0005576 // extracellular region // inferred from electronic annotation /// NM_010180 // GO:0005578 // proteinaceous extracellular matrix // inferred from electronic annotation /// NM_010180 // GO:0005604 // basement membrane // inferred from direct assay /// ENSMUST00000057410 // GO:0005576 // extracellular region // inferred from electronic annotation /// ENSMUST00000057410 // GO…	NM_010180 // GO:0005509 // calcium ion binding // inferred from electronic annotation /// NM_010180 // GO:0005515 // protein binding // inferred from physical interaction /// NM_010180 // GO:0016504 // peptidase activator activity // inferred from direct assay /// ENSMUST00000057410 // GO:0005509 // calcium ion binding // inferred from electronic annotation /// ENSMUST00000057410 // GO:0005515 //…
matrix metallopeptidase 19	Mmp19	AF155221	2.16727	up	2.21337	up	1.58048	up	1.54756	up	0.974241	-0.141638	-0.172005	-0.802004	58223	NM_021412 // GO:0001525 // angiogenesis // inferred from electronic annotation /// NM_021412 // GO:0006508 // proteolysis // inferred from electronic annotation /// NM_021412 // GO:0007275 // multicellular organismal development // inferred from electronic annotation /// NM_021412 // GO:0008152 // metabolic process // inferred from electronic annotation /// NM_021412 // GO:0030154 // cell differe…	NM_021412 // GO:0005576 // extracellular region // inferred from electronic annotation /// NM_021412 // GO:0005578 // proteinaceous extracellular matrix // inferred from electronic annotation /// NM_021412 // GO:0005886 // plasma membrane // inferred from electronic annotation /// NM_021412 // GO:0016020 // membrane // inferred from electronic annotation /// NM_021412 // GO:0031012 // extracellul…	NM_021412 // GO:0004222 // metalloendopeptidase activity // inferred from sequence or structural similarity /// NM_021412 // GO:0005509 // calcium ion binding // inferred from electronic annotation /// NM_021412 // GO:0008233 // peptidase activity // inferred from electronic annotation /// NM_021412 // GO:0008237 // metallopeptidase activity // inferred from electronic annotation /// NM_021412 //…
coiled-coil domain containing 141	Ccdc141		2.16593	up	4.10914	up	1.73808	up	-1.09154	down	1.38307	0.268081	-0.655771	-0.52941	545428	ENSMUST00000049544 // GO:0008150 // biological_process // no biological data available	ENSMUST00000049544 // GO:0005575 // cellular_component // no biological data available	ENSMUST00000049544 // GO:0003674 // molecular_function // no biological data available
TEA domain family member 2	Tead2	D50563	2.15644	up	2.50821	up	1.13416	up	-1.02554	down	1.21063	0.101977	-0.116034	-0.0796515	21677	NM_011565 // GO:0006350 // transcription // inferred from electronic annotation /// NM_011565 // GO:0006355 // regulation of transcription, DNA-dependent // inferred from electronic annotation /// NM_011565 // GO:0045449 // regulation of transcription // inferred from electronic annotation /// NM_011565 // GO:0045944 // positive regulation of transcription from RNA polymerase II promoter // infer…	NM_011565 // GO:0005634 // nucleus // inferred from electronic annotation /// NM_011565 // GO:0005667 // transcription factor complex // inferred from direct assay /// ENSMUST00000033060 // GO:0005634 // nucleus // inferred from electronic annotation /// ENSMUST00000033060 // GO:0005667 // transcription factor complex // inferred from direct assay /// ENSMUST00000107801 // GO:0005634 // nucleus /…	NM_011565 // GO:0003677 // DNA binding // inferred from direct assay /// NM_011565 // GO:0003700 // transcription factor activity // inferred from electronic annotation /// NM_011565 // GO:0016563 // transcription activator activity // inferred from genetic interaction /// ENSMUST00000033060 // GO:0003677 // DNA binding // inferred from direct assay /// ENSMUST00000033060 // GO:0003700 // transcr…
solute carrier family 41, member 1	Slc41a1	BC096596	2.15417	up	2.51781	up	1.85836	up	1.58997	up	1.22544	0.118302	-0.106734	-0.775731	98396	NM_173865 // GO:0006810 // transport // inferred from electronic annotation /// NM_173865 // GO:0006811 // ion transport // inferred from electronic annotation /// NM_173865 // GO:0006812 // cation transport // inferred from electronic annotation /// NM_173865 // GO:0008150 // biological_process // no biological data available /// ENSMUST00000086559 // GO:0006810 // transport // inferred from ele…	NM_173865 // GO:0005575 // cellular_component // no biological data available /// NM_173865 // GO:0016020 // membrane // inferred from electronic annotation /// NM_173865 // GO:0016021 // integral to membrane // inferred from electronic annotation /// ENSMUST00000086559 // GO:0005575 // cellular_component // no biological data available /// ENSMUST00000086559 // GO:0016020 // membrane // inferred…	NM_173865 // GO:0003674 // molecular_function // no biological data available /// NM_173865 // GO:0008324 // cation transmembrane transporter activity // inferred from electronic annotation /// ENSMUST00000086559 // GO:0003674 // molecular_function // no biological data available /// ENSMUST00000086559 // GO:0008324 // cation transmembrane transporter activity // inferred from electronic annotati…
olfactory receptor 902	Olfr902	BC145901	2.14775	up	1.13387	up	-1.82523	down	1.03777	up	0.260597	-0.842228	0.0793403	0.0258522	258798	NM_146802 // GO:0007165 // signal transduction // inferred from electronic annotation /// NM_146802 // GO:0007186 // G-protein coupled receptor protein signaling pathway // not recorded /// NM_146802 // GO:0007608 // sensory perception of smell // not recorded /// ENSMUST00000050733 // GO:0007165 // signal transduction // inferred from electronic annotation /// ENSMUST00000050733 // GO:0007186 //…	NM_146802 // GO:0016021 // integral to membrane // not recorded /// ENSMUST00000050733 // GO:0016021 // integral to membrane // not recorded /// BC145901 // GO:0016021 // integral to membrane // not recorded	NM_146802 // GO:0004871 // signal transducer activity // inferred from electronic annotation /// NM_146802 // GO:0004872 // receptor activity // inferred from electronic annotation /// NM_146802 // GO:0004930 // G-protein coupled receptor activity // inferred from electronic annotation /// NM_146802 // GO:0004984 // olfactory receptor activity // not recorded /// ENSMUST00000050733 // GO:0004871 …
DENN/MADD domain containing 2D | RIKEN cDNA 2010016I18 gene	Dennd2d|2010016I18Rik		2.14502	up	2.04081	up	1.53436	up	1.61271	up	1.00624	-0.0947558	-0.0229085	-0.712394	72121 | 69206	NM_001093754 // GO:0008150 // biological_process // no biological data available /// ENSMUST00000029508 // GO:0008150 // biological_process // no biological data available /// NR_033207 // GO:0008150 // biological_process // no biological data available	NM_001093754 // GO:0005575 // cellular_component // no biological data available /// ENSMUST00000029508 // GO:0005575 // cellular_component // no biological data available /// NR_033207 // GO:0005575 // cellular_component // no biological data available	NM_001093754 // GO:0003674 // molecular_function // no biological data available /// ENSMUST00000029508 // GO:0003674 // molecular_function // no biological data available /// NR_033207 // GO:0003674 // molecular_function // no biological data available
solute carrier family 25, member 30	Slc25a30	BC022676	2.12423	up	2.36838	up	1.18744	up	1.06503	up	1.24645	0.159508	0.00254711	-0.0883485	67554	NM_026232 // GO:0006810 // transport // inferred from electronic annotation /// NM_026232 // GO:0055085 // transmembrane transport // inferred from electronic annotation /// ENSMUST00000022580 // GO:0006810 // transport // inferred from electronic annotation /// ENSMUST00000022580 // GO:0055085 // transmembrane transport // inferred from electronic annotation /// BC022676 // GO:0006810 // transpo…	NM_026232 // GO:0005739 // mitochondrion // inferred from direct assay /// NM_026232 // GO:0005743 // mitochondrial inner membrane // inferred from electronic annotation /// NM_026232 // GO:0016020 // membrane // inferred from electronic annotation /// NM_026232 // GO:0016021 // integral to membrane // inferred from electronic annotation /// ENSMUST00000022580 // GO:0005739 // mitochondrion // in…	NM_026232 // GO:0005215 // transporter activity // inferred from electronic annotation /// NM_026232 // GO:0005488 // binding // inferred from electronic annotation /// ENSMUST00000022580 // GO:0005215 // transporter activity // inferred from electronic annotation /// ENSMUST00000022580 // GO:0005488 // binding // inferred from electronic annotation /// BC022676 // GO:0005215 // transporter activ…
versican	Vcan	D16263	2.12255	up	1.35306	up	1.0049	up	1.57639	up	0.772145	-0.313656	0.335916	-0.320709	13003	NM_001081249 // GO:0001657 // ureteric bud development // inferred from expression pattern /// NM_001081249 // GO:0007155 // cell adhesion // inferred from electronic annotation /// NM_001081249 // GO:0007507 // heart development // inferred from mutant phenotype /// NM_019389 // GO:0001657 // ureteric bud development // inferred from expression pattern /// NM_019389 // GO:0007155 // cell adhesio…	NM_001081249 // GO:0005576 // extracellular region // inferred from electronic annotation /// NM_001081249 // GO:0005578 // proteinaceous extracellular matrix // inferred from direct assay /// NM_019389 // GO:0005576 // extracellular region // inferred from electronic annotation /// NM_019389 // GO:0005578 // proteinaceous extracellular matrix // inferred from direct assay /// NM_001134474 // GO:…	NM_001081249 // GO:0005488 // binding // inferred from electronic annotation /// NM_001081249 // GO:0005509 // calcium ion binding // inferred from electronic annotation /// NM_001081249 // GO:0005529 // sugar binding // inferred from electronic annotation /// NM_001081249 // GO:0005540 // hyaluronic acid binding // inferred from electronic annotation /// NM_019389 // GO:0005488 // binding // inf…
odd Oz/ten-m homolog 4 (Drosophila)	Odz4	AF059485|AB025413|AK039472|AK162046	2.1195	up	4.13779	up	1.48061	up	-1.31854	down	1.31258	0.228857	-0.736277	-0.337338	23966	NM_011858 // GO:0001702 // gastrulation with mouth forming second // inferred from mutant phenotype /// NM_011858 // GO:0007165 // signal transduction // inferred from electronic annotation /// ENSMUST00000107166 // GO:0001702 // gastrulation with mouth forming second // inferred from mutant phenotype /// ENSMUST00000107166 // GO:0007165 // signal transduction // inferred from electronic annotati…	NM_011858 // GO:0005575 // cellular_component // no biological data available /// NM_011858 // GO:0016020 // membrane // inferred from electronic annotation /// NM_011858 // GO:0016021 // integral to membrane // inferred from electronic annotation /// ENSMUST00000107166 // GO:0005575 // cellular_component // no biological data available /// ENSMUST00000107166 // GO:0016020 // membrane // inferred…	NM_011858 // GO:0003674 // molecular_function // no biological data available /// ENSMUST00000107166 // GO:0003674 // molecular_function // no biological data available /// ENSMUST00000107169 // GO:0003674 // molecular_function // no biological data available /// AF059485 // GO:0003674 // molecular_function // no biological data available /// AB025413 // GO:0003674 // molecular_function // no bio…
latent transforming growth factor beta binding protein 1	Ltbp1	AF022889	2.10425	up	2.39356	up	1.23414	up	1.08497	up	0.987359	-0.0859445	-0.271799	-0.389451	268977	NM_019919 // GO:0007179 // transforming growth factor beta receptor signaling pathway // traceable author statement /// NM_206958 // GO:0007179 // transforming growth factor beta receptor signaling pathway // traceable author statement /// ENSMUST00000001927 // GO:0007179 // transforming growth factor beta receptor signaling pathway // traceable author statement /// ENSMUST00000112516 // GO:00071…	NM_019919 // GO:0005576 // extracellular region // inferred from electronic annotation /// NM_019919 // GO:0005578 // proteinaceous extracellular matrix // inferred from direct assay /// NM_206958 // GO:0005576 // extracellular region // inferred from electronic annotation /// NM_206958 // GO:0005578 // proteinaceous extracellular matrix // inferred from direct assay /// ENSMUST00000001927 // GO:…	NM_019919 // GO:0005488 // binding // inferred from electronic annotation /// NM_019919 // GO:0005509 // calcium ion binding // inferred from electronic annotation /// NM_019919 // GO:0019838 // growth factor binding // inferred from electronic annotation /// NM_206958 // GO:0005488 // binding // inferred from electronic annotation /// NM_206958 // GO:0005509 // calcium ion binding // inferred fr…
nebulette	Nebl	BC119802|BC122879|AY100467	2.09903	up	2.33395	up	-1.15999	down	-1.28981	down	0.87015	-0.199575	-0.352621	0.0145397	74103	BC119802 // GO:0008150 // biological_process // no biological data available /// BC122879 // GO:0008150 // biological_process // no biological data available /// ENSMUST00000095134 // GO:0008150 // biological_process // no biological data available /// ENSMUST00000037174 // GO:0008150 // biological_process // no biological data available /// AY100467 // GO:0008150 // biological_process // no biol…	BC119802 // GO:0005575 // cellular_component // no biological data available /// BC122879 // GO:0005575 // cellular_component // no biological data available /// ENSMUST00000095134 // GO:0005575 // cellular_component // no biological data available /// ENSMUST00000037174 // GO:0005575 // cellular_component // no biological data available /// AY100467 // GO:0005575 // cellular_component // no biol…	BC119802 // GO:0003674 // molecular_function // no biological data available /// BC119802 // GO:0046872 // metal ion binding // inferred from electronic annotation /// BC122879 // GO:0003674 // molecular_function // no biological data available /// BC122879 // GO:0046872 // metal ion binding // inferred from electronic annotation /// ENSMUST00000095134 // GO:0003674 // molecular_function // no bi…
RAD9 homolog (S. pombe)	Rad9	AF045663	2.0955	up	1.62848	up	-1.00306	down	1.28285	up	0.930932	-0.136362	0.22741	-0.131948	19367	NM_011237 // GO:0000075 // cell cycle checkpoint // inferred from genetic interaction /// NM_011237 // GO:0000077 // DNA damage checkpoint // inferred from sequence or structural similarity /// NM_011237 // GO:0006281 // DNA repair // inferred from electronic annotation /// NM_011237 // GO:0006974 // response to DNA damage stimulus // inferred from electronic annotation /// NM_011237 // GO:000931…	NM_011237 // GO:0005634 // nucleus // inferred from direct assay /// NM_011237 // GO:0005737 // cytoplasm // inferred from direct assay /// ENSMUST00000025740 // GO:0005634 // nucleus // inferred from direct assay /// ENSMUST00000025740 // GO:0005737 // cytoplasm // inferred from direct assay /// AF045663 // GO:0005634 // nucleus // inferred from direct assay /// AF045663 // GO:0005737 // cytopla…	NM_011237 // GO:0004518 // nuclease activity // inferred from electronic annotation /// NM_011237 // GO:0004527 // exonuclease activity // inferred from electronic annotation /// NM_011237 // GO:0005515 // protein binding // inferred from physical interaction /// NM_011237 // GO:0008853 // exodeoxyribonuclease III activity // inferred from electronic annotation /// NM_011237 // GO:0016787 // hydr…
olfactory receptor 881	Olfr881		2.06764	up	1.48178	up	-1.44071	down	-1.03249	down	0.570326	-0.477661	0.00299056	0.0491231	258413	NM_146418 // GO:0007186 // G-protein coupled receptor protein signaling pathway // not recorded /// NM_146418 // GO:0007608 // sensory perception of smell // not recorded /// ENSMUST00000074611 // GO:0007186 // G-protein coupled receptor protein signaling pathway // not recorded /// ENSMUST00000074611 // GO:0007608 // sensory perception of smell // not recorded	NM_146418 // GO:0016021 // integral to membrane // not recorded /// ENSMUST00000074611 // GO:0016021 // integral to membrane // not recorded	NM_146418 // GO:0004872 // receptor activity // inferred from electronic annotation /// NM_146418 // GO:0004984 // olfactory receptor activity // not recorded /// ENSMUST00000074611 // GO:0004872 // receptor activity // inferred from electronic annotation /// ENSMUST00000074611 // GO:0004984 // olfactory receptor activity // not recorded
vomeronasal 2, receptor 101 | vomeronasal 2, receptor 99 | vomeronasal 2, receptor 92 | vomeronasal 2, receptor 98 | vomeronasal 2, receptor 97 | vomeronasal 2, receptor 102 | vomeronasal 2, receptor 103	Vmn2r101|Vmn2r99|Vmn2r92|Vmn2r98|Vmn2r97|Vmn2r102|Vmn2r103		2.04363	up	1.79723	up	1.09902	up	1.2497	up	0.901469	-0.129668	0.0556974	-0.265887	627576 | 665376 | 627111 | 224552 | 627367 | 224572 | 627636	NM_001104563 // GO:0008150 // biological_process // no biological data available /// NM_001104551 // GO:0008150 // biological_process // no biological data available /// NM_001104551 // GO:0008150 // biological_process // no biological data available /// NM_001104541 // GO:0008150 // biological_process // no biological data available /// NM_001104550 // GO:0008150 // biological_process // no biol…	NM_001104563 // GO:0005575 // cellular_component // no biological data available /// NM_001104551 // GO:0005575 // cellular_component // no biological data available /// NM_001104551 // GO:0005575 // cellular_component // no biological data available /// NM_001104541 // GO:0005575 // cellular_component // no biological data available /// NM_001104550 // GO:0005575 // cellular_component // no biol…	NM_001104563 // GO:0003674 // molecular_function // no biological data available /// NM_001104551 // GO:0003674 // molecular_function // no biological data available /// NM_001104551 // GO:0003674 // molecular_function // no biological data available /// NM_001104541 // GO:0003674 // molecular_function // no biological data available /// NM_001104550 // GO:0003674 // molecular_function // no biol…
interleukin 23, alpha subunit p19	Il23a	AF301619	2.03444	up	3.63161	up	1.65828	up	-1.07646	down	1.18066	0.156027	-0.679948	-0.573658	83430	NM_031252 // GO:0006954 // inflammatory response // inferred from electronic annotation /// NM_031252 // GO:0006955 // immune response // inferred from electronic annotation /// NM_031252 // GO:0009615 // response to virus // inferred from electronic annotation /// NM_031252 // GO:0042098 // T cell proliferation // inferred from direct assay /// NM_031252 // GO:0045087 // innate immune response /…	NM_031252 // GO:0005576 // extracellular region // inferred from electronic annotation /// NM_031252 // GO:0005615 // extracellular space // inferred from electronic annotation /// ENSMUST00000026449 // GO:0005576 // extracellular region // inferred from electronic annotation /// ENSMUST00000026449 // GO:0005615 // extracellular space // inferred from electronic annotation /// AF301619 // GO:0005…	NM_031252 // GO:0005125 // cytokine activity // inferred from electronic annotation /// NM_031252 // GO:0005515 // protein binding // inferred from physical interaction /// ENSMUST00000026449 // GO:0005125 // cytokine activity // inferred from electronic annotation /// ENSMUST00000026449 // GO:0005515 // protein binding // inferred from physical interaction /// AF301619 // GO:0005125 // cytokine …
retinoic acid receptor, beta	Rarb	BC076597	2.02856	up	3.33717	up	1.20741	up	-1.3625	down	1.10453	0.0840758	-0.634097	-0.187841	218772	NM_011243 // GO:0000122 // negative regulation of transcription from RNA polymerase II promoter // inferred from direct assay /// NM_011243 // GO:0001657 // ureteric bud development // inferred from mutant phenotype /// NM_011243 // GO:0006350 // transcription // inferred from electronic annotation /// NM_011243 // GO:0006355 // regulation of transcription, DNA-dependent // inferred from electron…	NM_011243 // GO:0005634 // nucleus // inferred from electronic annotation /// ENSMUST00000063750 // GO:0005634 // nucleus // inferred from electronic annotation /// BC076597 // GO:0005634 // nucleus // inferred from electronic annotation /// ENSMUST00000037779 // GO:0005634 // nucleus // inferred from electronic annotation /// ENSMUST00000112609 // GO:0005634 // nucleus // inferred from electroni…	NM_011243 // GO:0003677 // DNA binding // inferred from electronic annotation /// NM_011243 // GO:0003700 // transcription factor activity // inferred from direct assay /// NM_011243 // GO:0003707 // steroid hormone receptor activity // inferred from electronic annotation /// NM_011243 // GO:0003708 // retinoic acid receptor activity // inferred from electronic annotation /// NM_011243 // GO:0004…
family with sequence similarity 154, member A	Fam154a		2.02117	up	1.56516	up	-1.33634	down	-1.03484	down	0.554603	-0.460586	-0.0917087	-0.0422964	75811	NM_001081096 // GO:0008150 // biological_process // no biological data available /// ENSMUST00000030216 // GO:0008150 // biological_process // no biological data available /// ENSMUST00000070754 // GO:0008150 // biological_process // no biological data available	NM_001081096 // GO:0005575 // cellular_component // no biological data available /// ENSMUST00000030216 // GO:0005575 // cellular_component // no biological data available /// ENSMUST00000070754 // GO:0005575 // cellular_component // no biological data available	NM_001081096 // GO:0003674 // molecular_function // no biological data available /// ENSMUST00000030216 // GO:0003674 // molecular_function // no biological data available /// ENSMUST00000070754 // GO:0003674 // molecular_function // no biological data available
ras homolog gene family, member J	Rhoj	AF309564	2.01574	up	1.99351	up	-1.09858	down	-1.08647	down	0.833784	-0.177525	-0.16153	-0.0418886	80837	NM_023275 // GO:0007264 // small GTPase mediated signal transduction // inferred from electronic annotation /// NM_023275 // GO:0007266 // Rho protein signal transduction // inferred from direct assay /// NM_023275 // GO:0008360 // regulation of cell shape // inferred from direct assay /// NM_023275 // GO:0030036 // actin cytoskeleton organization // inferred from direct assay /// ENSMUST00000055…	NM_023275 // GO:0005575 // cellular_component // no biological data available /// NM_023275 // GO:0005622 // intracellular // inferred from electronic annotation /// NM_023275 // GO:0005886 // plasma membrane // inferred from electronic annotation /// NM_023275 // GO:0016020 // membrane // inferred from electronic annotation /// ENSMUST00000055390 // GO:0005575 // cellular_component // no biologi…	NM_023275 // GO:0000166 // nucleotide binding // inferred from electronic annotation /// NM_023275 // GO:0003924 // GTPase activity // inferred from sequence or structural similarity /// NM_023275 // GO:0005515 // protein binding // inferred from physical interaction /// NM_023275 // GO:0005525 // GTP binding // inferred from electronic annotation /// ENSMUST00000055390 // GO:0000166 // nucleotid…
predicted gene 6377	Gm6377		2.01293	up	2.23598	up	1.63258	up	1.46972	up	1.00445	-0.00484769	-0.15646	-0.712005	622976	NM_001037917 // GO:0008150 // biological_process // no biological data available /// ENSMUST00000060013 // GO:0008150 // biological_process // no biological data available	NM_001037917 // GO:0005575 // cellular_component // no biological data available /// ENSMUST00000060013 // GO:0005575 // cellular_component // no biological data available	NM_001037917 // GO:0003674 // molecular_function // no biological data available /// ENSMUST00000060013 // GO:0003674 // molecular_function // no biological data available
transmembrane protein with EGF-like and two follistatin-like domains 1	Tmeff1	BC057598	2.01121	up	2.12526	up	1.0714	up	1.01391	up	0.829271	-0.178791	-0.258369	-0.278291	230157	NM_021436 // GO:0007275 // multicellular organismal development // inferred from electronic annotation /// ENSMUST00000030032 // GO:0007275 // multicellular organismal development // inferred from electronic annotation /// BC057598 // GO:0007275 // multicellular organismal development // inferred from electronic annotation /// ENSMUST00000107702 // GO:0007275 // multicellular organismal developme…	NM_021436 // GO:0005886 // plasma membrane // inferred from electronic annotation /// NM_021436 // GO:0016020 // membrane // inferred from electronic annotation /// NM_021436 // GO:0016021 // integral to membrane // inferred from electronic annotation /// ENSMUST00000030032 // GO:0005886 // plasma membrane // inferred from electronic annotation /// ENSMUST00000030032 // GO:0016020 // membrane // …
RAS protein activator like 2	Rasal2	BC120902	1.96814	up	2.49423	up	1.08506	up	-1.16795	down	1.02232	0.045485	-0.296274	-0.0722904	226525	NM_177644 // GO:0008150 // biological_process // no biological data available /// ENSMUST00000078308 // GO:0008150 // biological_process // no biological data available /// BC120902 // GO:0008150 // biological_process // no biological data available	NM_177644 // GO:0005575 // cellular_component // no biological data available /// ENSMUST00000078308 // GO:0005575 // cellular_component // no biological data available /// BC120902 // GO:0005575 // cellular_component // no biological data available	NM_177644 // GO:0003674 // molecular_function // no biological data available /// NM_177644 // GO:0005096 // GTPase activator activity // inferred from electronic annotation /// ENSMUST00000078308 // GO:0003674 // molecular_function // no biological data available /// ENSMUST00000078308 // GO:0005096 // GTPase activator activity // inferred from electronic annotation /// BC120902 // GO:0003674 //…
immunoglobulin superfamily, member 11	Igsf11	BC057555	1.94947	up	2.77245	up	1.04565	up	-1.36006	down	0.9622	-0.000882626	-0.508963	-0.065289	207683	NM_170599 // GO:0007155 // cell adhesion // inferred from electronic annotation /// NM_170599 // GO:0040008 // regulation of growth // inferred from electronic annotation /// ENSMUST00000023478 // GO:0007155 // cell adhesion // inferred from electronic annotation /// ENSMUST00000023478 // GO:0040008 // regulation of growth // inferred from electronic annotation /// BC057555 // GO:0007155 // cell …	NM_170599 // GO:0005886 // plasma membrane // not recorded /// NM_170599 // GO:0016020 // membrane // inferred from electronic annotation /// NM_170599 // GO:0016021 // integral to membrane // inferred from electronic annotation /// ENSMUST00000023478 // GO:0005886 // plasma membrane // not recorded /// ENSMUST00000023478 // GO:0016020 // membrane // inferred from electronic annotation /// ENSMUS…	NM_170599 // GO:0004872 // receptor activity // inferred from electronic annotation /// NM_170599 // GO:0005515 // protein binding // inferred from electronic annotation /// ENSMUST00000023478 // GO:0004872 // receptor activity // inferred from electronic annotation /// ENSMUST00000023478 // GO:0005515 // protein binding // inferred from electronic annotation /// BC057555 // GO:0004872 // recepto…
dual adaptor for phosphotyrosine and 3-phosphoinositides 1	Dapp1	AF186023	1.94706	up	2.33156	up	1.67061	up	1.3951	up	1.05944	0.0981444	-0.161859	-0.642229	26377		NM_011932 // GO:0005737 // cytoplasm // inferred from electronic annotation /// NM_011932 // GO:0005942 // phosphoinositide 3-kinase complex // inferred from electronic annotation /// NM_011932 // GO:0016020 // membrane // inferred from electronic annotation /// ENSMUST00000029806 // GO:0005737 // cytoplasm // inferred from electronic annotation /// ENSMUST00000029806 // GO:0005942 // phosphoinos…	NM_011932 // GO:0005515 // protein binding // inferred from electronic annotation /// NM_011932 // GO:0035014 // phosphoinositide 3-kinase regulator activity // inferred from electronic annotation /// ENSMUST00000029806 // GO:0005515 // protein binding // inferred from electronic annotation /// ENSMUST00000029806 // GO:0035014 // phosphoinositide 3-kinase regulator activity // inferred from elect…
myoferlin	Myof	BC150790	1.94335	up	2.39508	up	1.42063	up	1.1527	up	1.12579	0.167245	-0.134278	-0.33929	226101	NM_001099634 // GO:0034605 // cellular response to heat // inferred from direct assay /// ENSMUST00000041475 // GO:0034605 // cellular response to heat // inferred from direct assay /// BC150790 // GO:0034605 // cellular response to heat // inferred from direct assay /// ENSMUST00000087265 // GO:0034605 // cellular response to heat // inferred from direct assay /// ENSMUST00000040369 // GO:003460…	NM_001099634 // GO:0005575 // cellular_component // no biological data available /// NM_001099634 // GO:0005634 // nucleus // inferred from electronic annotation /// NM_001099634 // GO:0005886 // plasma membrane // inferred from electronic annotation /// NM_001099634 // GO:0016020 // membrane // inferred from electronic annotation /// NM_001099634 // GO:0016021 // integral to membrane // inferred…	NM_001099634 // GO:0005515 // protein binding // inferred from physical interaction /// ENSMUST00000041475 // GO:0005515 // protein binding // inferred from physical interaction /// BC150790 // GO:0005515 // protein binding // inferred from physical interaction /// ENSMUST00000087265 // GO:0005515 // protein binding // inferred from physical interaction /// ENSMUST00000040369 // GO:0005515 // pro…
RNA binding motif, single stranded interacting protein 1	Rbms1	BC016501	1.92679	up	2.0113	up	1.3293	up	1.27344	up	1.11191	0.165713	0.103784	-0.244953	56878	NM_001141932 // GO:0006260 // DNA replication // inferred from electronic annotation /// NM_020296 // GO:0006260 // DNA replication // inferred from electronic annotation /// NM_001141931 // GO:0006260 // DNA replication // inferred from electronic annotation /// ENSMUST00000112510 // GO:0006260 // DNA replication // inferred from electronic annotation /// ENSMUST00000028347 // GO:0006260 // DNA …	NM_001141932 // GO:0005634 // nucleus // inferred from electronic annotation /// NM_020296 // GO:0005634 // nucleus // inferred from electronic annotation /// NM_001141931 // GO:0005634 // nucleus // inferred from electronic annotation /// ENSMUST00000112510 // GO:0005634 // nucleus // inferred from electronic annotation /// ENSMUST00000028347 // GO:0005634 // nucleus // inferred from electronic …	NM_001141932 // GO:0000166 // nucleotide binding // inferred from electronic annotation /// NM_001141932 // GO:0003676 // nucleic acid binding // inferred from electronic annotation /// NM_001141932 // GO:0003677 // DNA binding // inferred from electronic annotation /// NM_001141932 // GO:0003723 // RNA binding // inferred from electronic annotation /// NM_020296 // GO:0000166 // nucleotide bindi…
KH domain containing 1B | KH domain containing 1A | KH domain containing 1C	Khdc1b|Khdc1a|Khdc1c	BC099381|AY238603	1.92403	up	2.15085	up	1.09522	up	-1.02069	down	0.984755	0.0406226	-0.120149	-0.0906007	98582 | 368204 | 433278	NM_001113187 // GO:0006917 // induction of apoptosis // inferred from direct assay /// NM_001113187 // GO:0006919 // activation of caspase activity // inferred from direct assay /// NM_183322 // GO:0006915 // apoptosis // inferred from electronic annotation /// NM_183322 // GO:0008150 // biological_process // no biological data available /// NM_001033904 // GO:0008150 // biological_process // no …	NM_001113187 // GO:0005737 // cytoplasm // inferred from direct assay /// NM_183322 // GO:0005575 // cellular_component // no biological data available /// NM_183322 // GO:0005737 // cytoplasm // inferred from electronic annotation /// NM_001033904 // GO:0005575 // cellular_component // no biological data available /// ENSMUST00000088407 // GO:0005575 // cellular_component // no biological data a…	NM_001113187 // GO:0003674 // molecular_function // no biological data available /// NM_001113187 // GO:0003723 // RNA binding // inferred from electronic annotation /// NM_183322 // GO:0003674 // molecular_function // no biological data available /// NM_183322 // GO:0003723 // RNA binding // inferred from electronic annotation /// NM_001033904 // GO:0003674 // molecular_function // no biological…
carnitine palmitoyltransferase 1c	Cpt1c	BC066155	1.92326	up	-1.17488	down	-2.23067	down	1.01297	up	-0.0508248	-0.994377	0.181692	0.163103	78070	NM_153679 // GO:0006629 // lipid metabolic process // inferred from electronic annotation /// NM_153679 // GO:0006631 // fatty acid metabolic process // inferred from electronic annotation /// ENSMUST00000063761 // GO:0006629 // lipid metabolic process // inferred from electronic annotation /// ENSMUST00000063761 // GO:0006631 // fatty acid metabolic process // inferred from electronic annotation…	NM_153679 // GO:0005739 // mitochondrion // inferred from direct assay /// NM_153679 // GO:0005741 // mitochondrial outer membrane // inferred from electronic annotation /// NM_153679 // GO:0016020 // membrane // inferred from electronic annotation /// NM_153679 // GO:0016021 // integral to membrane // inferred from electronic annotation /// ENSMUST00000063761 // GO:0005739 // mitochondrion // in…	NM_153679 // GO:0004095 // carnitine O-palmitoyltransferase activity // inferred from electronic annotation /// NM_153679 // GO:0008415 // acyltransferase activity // inferred from electronic annotation /// NM_153679 // GO:0016740 // transferase activity // inferred from electronic annotation /// ENSMUST00000063761 // GO:0004095 // carnitine O-palmitoyltransferase activity // inferred from electr…
matrix metallopeptidase 14 (membrane-inserted)	Mmp14	BC076638	1.92186	up	2.03508	up	1.32982	up	1.25583	up	1.00093	0.058425	-0.0241598	-0.352801	17387	NM_008608 // GO:0006508 // proteolysis // inferred from electronic annotation /// NM_008608 // GO:0008152 // metabolic process // inferred from electronic annotation /// NM_008608 // GO:0009725 // response to hormone stimulus // not recorded /// NM_008608 // GO:0016477 // cell migration // inferred from mutant phenotype /// NM_008608 // GO:0030324 // lung development // inferred from mutant pheno…	NM_008608 // GO:0005737 // cytoplasm // not recorded /// NM_008608 // GO:0016020 // membrane // inferred from electronic annotation /// NM_008608 // GO:0016021 // integral to membrane // inferred from electronic annotation /// NM_008608 // GO:0031012 // extracellular matrix // inferred from electronic annotation /// ENSMUST00000089688 // GO:0005737 // cytoplasm // not recorded /// ENSMUST00000089…	NM_008608 // GO:0003700 // transcription factor activity // inferred from direct assay /// NM_008608 // GO:0004222 // metalloendopeptidase activity // inferred from electronic annotation /// NM_008608 // GO:0005509 // calcium ion binding // inferred from electronic annotation /// NM_008608 // GO:0008233 // peptidase activity // inferred from electronic annotation /// NM_008608 // GO:0008237 // me…
predicted gene 10009	Gm10009		1.91826	up	2.24649	up	1.31506	up	1.12291	up	1.11093	0.171132	-0.0567455	-0.223992	791269	ENSMUST00000071059 // GO:0008150 // biological_process // no biological data available	ENSMUST00000071059 // GO:0005575 // cellular_component // no biological data available	ENSMUST00000071059 // GO:0003674 // molecular_function // no biological data available
vang-like 2 (van gogh, Drosophila)	Vangl2	BC075636	1.91711	up	2.34917	up	1.33375	up	1.08845	up	0.98184	0.0429042	-0.250313	-0.372584	93840	NM_033509 // GO:0001843 // neural tube closure // inferred from genetic interaction /// NM_033509 // GO:0001843 // neural tube closure // inferred from mutant phenotype /// NM_033509 // GO:0007275 // multicellular organismal development // inferred from electronic annotation /// NM_033509 // GO:0035058 // sensory cilium assembly // inferred from genetic interaction /// NM_033509 // GO:0045176 // …	NM_033509 // GO:0005886 // plasma membrane // inferred from direct assay /// NM_033509 // GO:0016020 // membrane // inferred from electronic annotation /// NM_033509 // GO:0016021 // integral to membrane // inferred from sequence or structural similarity /// NM_033509 // GO:0016324 // apical plasma membrane // inferred from direct assay /// ENSMUST00000111263 // GO:0005886 // plasma membrane // i…	NM_033509 // GO:0005515 // protein binding // inferred from physical interaction /// ENSMUST00000111263 // GO:0005515 // protein binding // inferred from physical interaction /// ENSMUST00000027837 // GO:0005515 // protein binding // inferred from physical interaction /// BC075636 // GO:0005515 // protein binding // inferred from physical interaction /// ENSMUST00000111264 // GO:0005515 // protei…
retinol dehydrogenase 10 (all-trans)	Rdh10	BC019796	1.91342	up	2.12834	up	1.33268	up	1.19811	up	0.901099	-0.0350526	-0.18863	-0.449386	98711	NM_133832 // GO:0001656 // metanephros development // inferred from mutant phenotype /// NM_133832 // GO:0001701 // in utero embryonic development // inferred from mutant phenotype /// NM_133832 // GO:0002138 // retinoic acid biosynthetic process // inferred from mutant phenotype /// NM_133832 // GO:0007601 // visual perception // not recorded /// NM_133832 // GO:0008150 // biological_process // …	NM_133832 // GO:0005575 // cellular_component // no biological data available /// NM_133832 // GO:0005624 // membrane fraction // inferred from direct assay /// NM_133832 // GO:0005783 // endoplasmic reticulum // inferred from electronic annotation /// NM_133832 // GO:0005792 // microsome // inferred from mutant phenotype /// NM_133832 // GO:0005792 // microsome // not recorded /// NM_133832 // G…	NM_133832 // GO:0003674 // molecular_function // no biological data available /// NM_133832 // GO:0003824 // catalytic activity // inferred from electronic annotation /// NM_133832 // GO:0004745 // retinol dehydrogenase activity // inferred from mutant phenotype /// NM_133832 // GO:0004745 // retinol dehydrogenase activity // not recorded /// NM_133832 // GO:0005488 // binding // inferred from el…
protocadherin beta 20	Pcdhb20	AF326313	1.91341	up	2.8767	up	1.35057	up	-1.11319	down	1.22912	0.29297	-0.2953	-0.140594	93891	NM_053145 // GO:0007155 // cell adhesion // inferred from electronic annotation /// AF326313 // GO:0007155 // cell adhesion // inferred from electronic annotation	NM_053145 // GO:0016020 // membrane // inferred from electronic annotation /// NM_053145 // GO:0016021 // integral to membrane // inferred from electronic annotation /// AF326313 // GO:0016020 // membrane // inferred from electronic annotation /// AF326313 // GO:0016021 // integral to membrane // inferred from electronic annotation	NM_053145 // GO:0005515 // protein binding // inferred from electronic annotation /// AF326313 // GO:0005515 // protein binding // inferred from electronic annotation
neuropilin (NRP) and tolloid (TLL)-like 2	Neto2	AY138991	1.89438	up	3.14737	up	1.225	up	-1.35626	down	1.10438	0.182648	-0.549771	-0.110139	74513		NM_001081324 // GO:0005886 // plasma membrane // inferred from electronic annotation /// NM_001081324 // GO:0016020 // membrane // inferred from electronic annotation /// NM_001081324 // GO:0016021 // integral to membrane // inferred from electronic annotation /// ENSMUST00000109686 // GO:0005886 // plasma membrane // inferred from electronic annotation /// ENSMUST00000109686 // GO:0016020 // mem…	NM_001081324 // GO:0004872 // receptor activity // inferred from electronic annotation /// ENSMUST00000109686 // GO:0004872 // receptor activity // inferred from electronic annotation /// AY138991 // GO:0004872 // receptor activity // inferred from electronic annotation /// ENSMUST00000047344 // GO:0004872 // receptor activity // inferred from electronic annotation
predicted gene 10808	Gm10808		1.894	up	2.93543	up	2.03942	up	1.31588	up	1.29421	0.372767	-0.259366	-0.655389	100038470	ENSMUST00000099728 // GO:0008150 // biological_process // no biological data available	ENSMUST00000099728 // GO:0005575 // cellular_component // no biological data available	ENSMUST00000099728 // GO:0003674 // molecular_function // no biological data available
protocadherin beta 17	Pcdhb17	AK122533	1.88163	up	2.95594	up	1.83434	up	1.16766	up	1.19208	0.280102	-0.371535	-0.595161	93888	NM_053142 // GO:0007155 // cell adhesion // inferred from electronic annotation /// ENSMUST00000053856 // GO:0007155 // cell adhesion // inferred from electronic annotation /// AK122533 // GO:0007155 // cell adhesion // inferred from electronic annotation	NM_053142 // GO:0016020 // membrane // inferred from electronic annotation /// NM_053142 // GO:0016021 // integral to membrane // inferred from electronic annotation /// ENSMUST00000053856 // GO:0016020 // membrane // inferred from electronic annotation /// ENSMUST00000053856 // GO:0016021 // integral to membrane // inferred from electronic annotation /// AK122533 // GO:0016020 // membrane // inf…	NM_053142 // GO:0005515 // protein binding // inferred from electronic annotation /// ENSMUST00000053856 // GO:0005515 // protein binding // inferred from electronic annotation /// AK122533 // GO:0005515 // protein binding // inferred from electronic annotation
membrane-spanning 4-domains, subfamily A, member 14	Ms4a14		1.87234	up	2.64892	up	1.59467	up	1.12716	up	1.01601	0.111174	-0.389387	-0.562085	383435
plexin B1	Plxnb1	BC150701	1.87007	up	2.35769	up	1.24735	up	-1.01074	down	0.99435	0.0912571	-0.243025	-0.227612	235611	NM_172775 // GO:0007165 // signal transduction // inferred from electronic annotation /// NM_172775 // GO:0007275 // multicellular organismal development // inferred from electronic annotation /// NM_172775 // GO:0050772 // positive regulation of axonogenesis // inferred from genetic interaction /// ENSMUST00000072093 // GO:0007165 // signal transduction // inferred from electronic annotation ///…	NM_172775 // GO:0005622 // intracellular // inferred from electronic annotation /// NM_172775 // GO:0016020 // membrane // inferred from electronic annotation /// NM_172775 // GO:0016021 // integral to membrane // inferred from electronic annotation /// ENSMUST00000072093 // GO:0005622 // intracellular // inferred from electronic annotation /// ENSMUST00000072093 // GO:0016020 // membrane // infe…	NM_172775 // GO:0004872 // receptor activity // inferred from electronic annotation /// NM_172775 // GO:0005515 // protein binding // inferred from physical interaction /// ENSMUST00000072093 // GO:0004872 // receptor activity // inferred from electronic annotation /// ENSMUST00000072093 // GO:0005515 // protein binding // inferred from physical interaction /// BC150701 // GO:0004872 // receptor …
cadherin 13	Cdh13	BC021628	1.86198	up	2.1469	up	1.19861	up	1.03954	up	0.877614	-0.0192231	-0.224644	-0.280585	12554	NM_019707 // GO:0001558 // regulation of cell growth // not recorded /// NM_019707 // GO:0007155 // cell adhesion // inferred from electronic annotation /// NM_019707 // GO:0007156 // homophilic cell adhesion // inferred from electronic annotation /// ENSMUST00000117160 // GO:0001558 // regulation of cell growth // not recorded /// ENSMUST00000117160 // GO:0007155 // cell adhesion // inferred fro…	NM_019707 // GO:0005886 // plasma membrane // inferred from direct assay /// NM_019707 // GO:0005886 // plasma membrane // not recorded /// NM_019707 // GO:0009897 // external side of plasma membrane // inferred from direct assay /// NM_019707 // GO:0016020 // membrane // inferred from electronic annotation /// NM_019707 // GO:0031225 // anchored to membrane // inferred from electronic annotation…	NM_019707 // GO:0005509 // calcium ion binding // inferred from electronic annotation /// NM_019707 // GO:0005515 // protein binding // inferred from physical interaction /// NM_019707 // GO:0042803 // protein homodimerization activity // inferred from direct assay /// NM_019707 // GO:0055100 // adiponectin binding // inferred from direct assay /// ENSMUST00000117160 // GO:0005509 // calcium ion …
hepatitis A virus cellular receptor 2	Havcr2	AF450241	1.85101	up	2.82713	up	2.04332	up	1.33783	up	0.932431	0.0441181	-0.566905	-0.986799	171285		NM_134250 // GO:0016020 // membrane // inferred from electronic annotation /// NM_134250 // GO:0016021 // integral to membrane // inferred from electronic annotation /// ENSMUST00000020668 // GO:0016020 // membrane // inferred from electronic annotation /// ENSMUST00000020668 // GO:0016021 // integral to membrane // inferred from electronic annotation /// AF450241 // GO:0016020 // membrane // inf…	NM_134250 // GO:0004872 // receptor activity // inferred from electronic annotation /// ENSMUST00000020668 // GO:0004872 // receptor activity // inferred from electronic annotation /// AF450241 // GO:0004872 // receptor activity // inferred from electronic annotation /// ENSMUST00000109229 // GO:0004872 // receptor activity // inferred from electronic annotation
inversin	Invs	AF034860|BC126929|AK158766|AK041671|AK040307|AK029087	1.84797	up	2.1473	up	1.14005	up	-1.01924	down	0.71901	-0.166928	-0.383513	-0.356021	16348	NM_010569 // GO:0001822 // kidney development // inferred from mutant phenotype /// NM_010569 // GO:0007275 // multicellular organismal development // inferred from electronic annotation /// NM_010569 // GO:0009791 // post-embryonic development // inferred from mutant phenotype /// NM_010569 // GO:0016055 // Wnt receptor signaling pathway // inferred from electronic annotation /// NM_010569 // GO…	NM_010569 // GO:0005634 // nucleus // inferred from electronic annotation /// NM_010569 // GO:0005737 // cytoplasm // inferred from electronic annotation /// NM_010569 // GO:0005856 // cytoskeleton // inferred from electronic annotation /// NM_010569 // GO:0005874 // microtubule // inferred from electronic annotation /// NM_010569 // GO:0016020 // membrane // inferred from electronic annotation /…	NM_010569 // GO:0005516 // calmodulin binding // inferred from electronic annotation /// ENSMUST00000030029 // GO:0005516 // calmodulin binding // inferred from electronic annotation /// AF034860 // GO:0005516 // calmodulin binding // inferred from electronic annotation /// BC126929 // GO:0005516 // calmodulin binding // inferred from electronic annotation /// ENSMUST00000107713 // GO:0005516 // …
calcium/calmodulin-dependent protein kinase II, beta	Camk2b	BC080273|AF108718|AK158794|AK048845	1.84569	up	1.4328	up	-2.84037	down	-2.20496	down	0.369471	-0.514689	-0.149362	0.991392	12323	NM_007595 // GO:0000082 // G1/S transition of mitotic cell cycle // inferred from mutant phenotype /// NM_007595 // GO:0006468 // protein amino acid phosphorylation // inferred from electronic annotation /// NM_007595 // GO:0006816 // calcium ion transport // inferred from mutant phenotype /// NM_007595 // GO:0046777 // protein amino acid autophosphorylation // inferred from mutant phenotype /// …	NM_007595 // GO:0005954 // calcium- and calmodulin-dependent protein kinase complex // traceable author statement /// NM_001174054 // GO:0005954 // calcium- and calmodulin-dependent protein kinase complex // traceable author statement /// NM_001174053 // GO:0005954 // calcium- and calmodulin-dependent protein kinase complex // traceable author statement /// ENSMUST00000109813 // GO:0005954 // cal…	NM_007595 // GO:0000166 // nucleotide binding // inferred from electronic annotation /// NM_007595 // GO:0004672 // protein kinase activity // inferred from electronic annotation /// NM_007595 // GO:0004674 // protein serine/threonine kinase activity // inferred from mutant phenotype /// NM_007595 // GO:0004683 // calmodulin-dependent protein kinase activity // inferred from electronic annotation…
acyl-CoA synthetase long-chain family member 4	Acsl4	BC058663	1.81015	up	2.24239	up	1.45124	up	1.17149	up	1.02742	0.171316	-0.137616	-0.365966	50790	NM_207625 // GO:0006629 // lipid metabolic process // inferred from electronic annotation /// NM_207625 // GO:0006631 // fatty acid metabolic process // inferred from electronic annotation /// NM_207625 // GO:0006641 // triglyceride metabolic process // not recorded /// NM_207625 // GO:0008152 // metabolic process // inferred from electronic annotation /// NM_207625 // GO:0015908 // fatty acid tr…	NM_207625 // GO:0005739 // mitochondrion // inferred from direct assay /// NM_207625 // GO:0005741 // mitochondrial outer membrane // inferred from electronic annotation /// NM_207625 // GO:0005777 // peroxisome // not recorded /// NM_207625 // GO:0005783 // endoplasmic reticulum // not recorded /// NM_207625 // GO:0005792 // microsome // inferred from electronic annotation /// NM_207625 // GO:00…	NM_207625 // GO:0000166 // nucleotide binding // inferred from electronic annotation /// NM_207625 // GO:0003824 // catalytic activity // inferred from electronic annotation /// NM_207625 // GO:0004467 // long-chain fatty acid-CoA ligase activity // not recorded /// NM_207625 // GO:0005524 // ATP binding // inferred from electronic annotation /// NM_207625 // GO:0016874 // ligase activity // infe…
thrombospondin 1	Thbs1	BC042422	1.8016	up	2.5462	up	1.14982	up	-1.22915	down	0.860867	0.0115897	-0.48748	-0.189823	21825	NM_011580 // GO:0003417 // growth plate cartilage development // inferred from genetic interaction /// NM_011580 // GO:0003417 // growth plate cartilage development // inferred from mutant phenotype /// NM_011580 // GO:0006954 // inflammatory response // inferred from mutant phenotype /// NM_011580 // GO:0007155 // cell adhesion // inferred from electronic annotation /// NM_011580 // GO:0010811 /…	NM_011580 // GO:0005576 // extracellular region // inferred from electronic annotation /// NM_011580 // GO:0005615 // extracellular space // inferred from direct assay /// ENSMUST00000039559 // GO:0005576 // extracellular region // inferred from electronic annotation /// ENSMUST00000039559 // GO:0005615 // extracellular space // inferred from direct assay /// BC042422 // GO:0005576 // extracellul…	NM_011580 // GO:0005198 // structural molecule activity // inferred from electronic annotation /// NM_011580 // GO:0005509 // calcium ion binding // inferred from electronic annotation /// NM_011580 // GO:0005515 // protein binding // inferred from electronic annotation /// NM_011580 // GO:0008201 // heparin binding // inferred from electronic annotation /// NM_011580 // GO:0008201 // heparin bin…
paraneoplastic antigen MA3	Pnma3	BC036726	1.76451	up	-1.33084	down	-2.15498	down	1.08969	up	-0.0557769	-0.875043	0.356556	0.232633	245468	NM_153169 // GO:0008150 // biological_process // no biological data available /// BC036726 // GO:0008150 // biological_process // no biological data available /// ENSMUST00000060418 // GO:0008150 // biological_process // no biological data available	NM_153169 // GO:0005575 // cellular_component // no biological data available /// NM_153169 // GO:0005634 // nucleus // inferred from electronic annotation /// BC036726 // GO:0005575 // cellular_component // no biological data available /// BC036726 // GO:0005634 // nucleus // inferred from electronic annotation /// ENSMUST00000060418 // GO:0005575 // cellular_component // no biological data avai…	NM_153169 // GO:0003674 // molecular_function // no biological data available /// NM_153169 // GO:0003676 // nucleic acid binding // inferred from electronic annotation /// NM_153169 // GO:0008270 // zinc ion binding // inferred from electronic annotation /// NM_153169 // GO:0046872 // metal ion binding // inferred from electronic annotation /// BC036726 // GO:0003674 // molecular_function // no …
protocadherin 19	Pcdh19	BC118529	1.7463	up	2.29813	up	1.62826	up	1.23728	up	1.08783	0.283529	-0.112626	-0.4198	279653	NM_001105245 // GO:0007155 // cell adhesion // inferred from electronic annotation /// NM_001105245 // GO:0007156 // homophilic cell adhesion // inferred from electronic annotation /// NM_001105245 // GO:0008150 // biological_process // no biological data available /// NM_001105246 // GO:0007155 // cell adhesion // inferred from electronic annotation /// NM_001105246 // GO:0007156 // homophilic c…	NM_001105245 // GO:0005575 // cellular_component // no biological data available /// NM_001105245 // GO:0005886 // plasma membrane // inferred from electronic annotation /// NM_001105245 // GO:0016020 // membrane // inferred from electronic annotation /// NM_001105245 // GO:0016021 // integral to membrane // inferred from electronic annotation /// NM_001105246 // GO:0005575 // cellular_component …	NM_001105245 // GO:0003674 // molecular_function // no biological data available /// NM_001105245 // GO:0005509 // calcium ion binding // inferred from electronic annotation /// NM_001105245 // GO:0005515 // protein binding // inferred from electronic annotation /// NM_001105246 // GO:0003674 // molecular_function // no biological data available /// NM_001105246 // GO:0005509 // calcium ion bindi…
runt related transcription factor 1	Runx1	D26532	1.73289	up	2.50007	up	1.44439	up	1.00117	up	1.1277	0.334511	-0.194274	-0.195954	12394	NM_001111023 // GO:0001501 // skeletal system development // inferred from mutant phenotype /// NM_001111023 // GO:0001701 // in utero embryonic development // inferred from mutant phenotype /// NM_001111023 // GO:0001889 // liver development // inferred from mutant phenotype /// NM_001111023 // GO:0006350 // transcription // inferred from electronic annotation /// NM_001111023 // GO:0006355 // r…	NM_001111023 // GO:0005634 // nucleus // not recorded /// NM_009821 // GO:0005634 // nucleus // not recorded /// NM_001111021 // GO:0005634 // nucleus // not recorded /// NM_001111022 // GO:0005634 // nucleus // not recorded /// ENSMUST00000113956 // GO:0005634 // nucleus // not recorded /// ENSMUST00000023673 // GO:0005634 // nucleus // not recorded /// D26532 // GO:0005634 // nucleus // not rec…	NM_001111023 // GO:0003677 // DNA binding // inferred from direct assay /// NM_001111023 // GO:0003700 // transcription factor activity // inferred from direct assay /// NM_001111023 // GO:0005515 // protein binding // inferred from physical interaction /// NM_001111023 // GO:0005524 // ATP binding // inferred from electronic annotation /// NM_009821 // GO:0003677 // DNA binding // inferred from …
potassium channel, subfamily K, member 10	Kcnk10	BC132487	1.72917	up	3.89017	up	2.27192	up	1.00986	up	1.31428	0.5242	-0.645556	-0.65971	72258	NM_029911 // GO:0006810 // transport // inferred from electronic annotation /// NM_029911 // GO:0006811 // ion transport // inferred from electronic annotation /// ENSMUST00000110113 // GO:0006810 // transport // inferred from electronic annotation /// ENSMUST00000110113 // GO:0006811 // ion transport // inferred from electronic annotation /// BC132487 // GO:0006810 // transport // inferred from …	NM_029911 // GO:0016020 // membrane // inferred from electronic annotation /// NM_029911 // GO:0016021 // integral to membrane // inferred from electronic annotation /// ENSMUST00000110113 // GO:0016020 // membrane // inferred from electronic annotation /// ENSMUST00000110113 // GO:0016021 // integral to membrane // inferred from electronic annotation /// BC132487 // GO:0016020 // membrane // inf…	NM_029911 // GO:0005216 // ion channel activity // inferred from electronic annotation /// NM_029911 // GO:0005267 // potassium channel activity // not recorded /// ENSMUST00000110113 // GO:0005216 // ion channel activity // inferred from electronic annotation /// ENSMUST00000110113 // GO:0005267 // potassium channel activity // not recorded /// BC132487 // GO:0005216 // ion channel activity // i…
sema domain, immunoglobulin domain (Ig), short basic domain, secreted, (semaphorin) 3D	Sema3d	BC138131	1.71392	up	2.56632	up	1.12923	up	-1.32598	down	0.904874	0.127571	-0.454828	-0.0477727	108151	NM_028882 // GO:0007275 // multicellular organismal development // inferred from electronic annotation /// NM_028882 // GO:0007399 // nervous system development // inferred from electronic annotation /// NM_028882 // GO:0030154 // cell differentiation // inferred from electronic annotation /// BC138131 // GO:0007275 // multicellular organismal development // inferred from electronic annotation //…	NM_028882 // GO:0005576 // extracellular region // inferred from electronic annotation /// NM_028882 // GO:0016020 // membrane // inferred from electronic annotation /// BC138131 // GO:0005576 // extracellular region // inferred from electronic annotation /// BC138131 // GO:0016020 // membrane // inferred from electronic annotation	NM_028882 // GO:0004872 // receptor activity // inferred from electronic annotation /// BC138131 // GO:0004872 // receptor activity // inferred from electronic annotation
polycystic kidney and hepatic disease 1	Pkhd1	AY130764	1.71385	up	2.21757	up	1.28523	up	-1.00675	down	0.889911	0.112671	-0.259069	-0.249357	241035	NM_153179 // GO:0001822 // kidney development // inferred from direct assay /// NM_153179 // GO:0016337 // cell-cell adhesion // inferred from mutant phenotype /// NM_153179 // GO:0042384 // cilium assembly // inferred from mutant phenotype /// NM_153179 // GO:0051271 // negative regulation of cellular component movement // inferred from mutant phenotype /// ENSMUST00000088448 // GO:0001822 // ki…		NM_153179 // GO:0005515 // protein binding // inferred from physical interaction /// ENSMUST00000088448 // GO:0005515 // protein binding // inferred from physical interaction /// AY130764 // GO:0005515 // protein binding // inferred from physical interaction /// ENSMUST00000060305 // GO:0005515 // protein binding // inferred from physical interaction /// ENSMUST00000095072 // GO:0005515 // protei…
EGF-like-domain, multiple 6	Egfl6	BC117702	1.70061	up	2.15803	up	1.30346	up	1.02718	up	0.855551	0.0894953	-0.254167	-0.292856	54156	NM_019397 // GO:0007155 // cell adhesion // inferred from electronic annotation /// NM_019397 // GO:0007275 // multicellular organismal development // inferred from electronic annotation /// NM_019397 // GO:0010811 // positive regulation of cell-substrate adhesion // inferred from direct assay /// NM_019397 // GO:0030154 // cell differentiation // inferred from electronic annotation /// NM_019397…	NM_019397 // GO:0005576 // extracellular region // inferred from electronic annotation /// NM_019397 // GO:0005578 // proteinaceous extracellular matrix // inferred from electronic annotation /// NM_019397 // GO:0005604 // basement membrane // inferred from direct assay /// NM_019397 // GO:0016020 // membrane // inferred from electronic annotation /// NM_019397 // GO:0031012 // extracellular matr…	NM_019397 // GO:0005509 // calcium ion binding // inferred from electronic annotation /// NM_019397 // GO:0005515 // protein binding // inferred from electronic annotation /// ENSMUST00000000412 // GO:0005509 // calcium ion binding // inferred from electronic annotation /// ENSMUST00000000412 // GO:0005515 // protein binding // inferred from electronic annotation /// BC117702 // GO:0005509 // cal…
centrosomal protein 78	Cep78	BC071270	1.69766	up	2.34179	up	-1.05811	down	-1.45959	down	0.749675	-0.0138685	-0.477938	0.0676227	208518	NM_198019 // GO:0008150 // biological_process // no biological data available /// ENSMUST00000047704 // GO:0008150 // biological_process // no biological data available /// BC071270 // GO:0008150 // biological_process // no biological data available	NM_198019 // GO:0005575 // cellular_component // no biological data available /// NM_198019 // GO:0005737 // cytoplasm // inferred from electronic annotation /// NM_198019 // GO:0005856 // cytoskeleton // inferred from electronic annotation /// ENSMUST00000047704 // GO:0005575 // cellular_component // no biological data available /// ENSMUST00000047704 // GO:0005737 // cytoplasm // inferred from …	NM_198019 // GO:0003674 // molecular_function // no biological data available /// ENSMUST00000047704 // GO:0003674 // molecular_function // no biological data available /// BC071270 // GO:0003674 // molecular_function // no biological data available
phosphoserine aminotransferase 1	Psat1	BC004827	1.67241	up	2.05996	up	1.58273	up	1.28496	up	0.898174	0.156242	-0.144444	-0.506169	107272	NM_177420 // GO:0006564 // L-serine biosynthetic process // inferred from electronic annotation /// NM_177420 // GO:0008152 // metabolic process // inferred from electronic annotation /// NM_177420 // GO:0008652 // cellular amino acid biosynthetic process // inferred from electronic annotation /// ENSMUST00000025542 // GO:0006564 // L-serine biosynthetic process // inferred from electronic annota…		NM_177420 // GO:0003824 // catalytic activity // inferred from electronic annotation /// NM_177420 // GO:0004648 // O-phospho-L-serine:2-oxoglutarate aminotransferase activity // inferred from electronic annotation /// NM_177420 // GO:0008483 // transaminase activity // inferred from electronic annotation /// NM_177420 // GO:0016740 // transferase activity // inferred from electronic annotation /…
serine-rich, secreted, Y-linked	Srsy	EU052291	1.63727	up	2.08378	up	1.08873	up	-1.16899	down	0.812448	0.101154	-0.246753	-0.0214858	385550	EU052291 // GO:0008150 // biological_process // no biological data available	EU052291 // GO:0005575 // cellular_component // no biological data available	EU052291 // GO:0003674 // molecular_function // no biological data available
poly (ADP-ribose) polymerase family, member 3	Parp3	AF368233	1.62029	up	2.05212	up	1.24312	up	-1.01881	down	0.848154	0.151898	-0.188964	-0.162072	235587	NM_145619 // GO:0008150 // biological_process // no biological data available /// ENSMUST00000067218 // GO:0008150 // biological_process // no biological data available /// AF368233 // GO:0008150 // biological_process // no biological data available /// ENSMUST00000112479 // GO:0008150 // biological_process // no biological data available	NM_145619 // GO:0005575 // cellular_component // no biological data available /// ENSMUST00000067218 // GO:0005575 // cellular_component // no biological data available /// AF368233 // GO:0005575 // cellular_component // no biological data available /// ENSMUST00000112479 // GO:0005575 // cellular_component // no biological data available	NM_145619 // GO:0003674 // molecular_function // no biological data available /// NM_145619 // GO:0016740 // transferase activity // inferred from electronic annotation /// ENSMUST00000067218 // GO:0003674 // molecular_function // no biological data available /// ENSMUST00000067218 // GO:0016740 // transferase activity // inferred from electronic annotation /// AF368233 // GO:0003674 // molecular…
glutathione S-transferase, mu 5 | RIKEN cDNA 4933431E20 gene	Gstm5|4933431E20Rik	BC008206|BC060136	1.60551	up	2.01162	up	1.0075	up	-1.24362	down	0.603516	-0.079517	-0.404839	-0.0902948	14866 | 329735	NM_010360 // GO:0008152 // metabolic process // inferred from electronic annotation /// ENSMUST00000004134 // GO:0008152 // metabolic process // inferred from electronic annotation /// BC008206 // GO:0008152 // metabolic process // inferred from electronic annotation /// BC060136 // GO:0008150 // biological_process // no biological data available	NM_010360 // GO:0005625 // soluble fraction // not recorded /// NM_010360 // GO:0005737 // cytoplasm // inferred from electronic annotation /// ENSMUST00000004134 // GO:0005625 // soluble fraction // not recorded /// ENSMUST00000004134 // GO:0005737 // cytoplasm // inferred from electronic annotation /// BC008206 // GO:0005625 // soluble fraction // not recorded /// BC008206 // GO:0005737 // cyto…	NM_010360 // GO:0004364 // glutathione transferase activity // inferred from electronic annotation /// NM_010360 // GO:0016740 // transferase activity // inferred from electronic annotation /// ENSMUST00000004134 // GO:0004364 // glutathione transferase activity // inferred from electronic annotation /// ENSMUST00000004134 // GO:0016740 // transferase activity // inferred from electronic annotati…
interleukin 4 receptor, alpha	Il4ra	M27960	1.58784	up	2.05284	up	1.42983	up	1.10595	up	0.949943	0.282874	-0.0876792	-0.232971	16190	NM_001008700 // GO:0045626 // negative regulation of T-helper 1 cell differentiation // inferred from genetic interaction /// NM_001008700 // GO:0045630 // positive regulation of T-helper 2 cell differentiation // inferred from genetic interaction /// ENSMUST00000033004 // GO:0045626 // negative regulation of T-helper 1 cell differentiation // inferred from genetic interaction /// ENSMUST00000033…	NM_001008700 // GO:0005576 // extracellular region // inferred from electronic annotation /// NM_001008700 // GO:0005886 // plasma membrane // inferred from electronic annotation /// NM_001008700 // GO:0016020 // membrane // inferred from electronic annotation /// NM_001008700 // GO:0016021 // integral to membrane // inferred from electronic annotation /// ENSMUST00000033004 // GO:0005576 // extr…	NM_001008700 // GO:0004872 // receptor activity // inferred from electronic annotation /// NM_001008700 // GO:0004896 // cytokine receptor activity // inferred from electronic annotation /// NM_001008700 // GO:0005515 // protein binding // inferred from physical interaction /// ENSMUST00000033004 // GO:0004872 // receptor activity // inferred from electronic annotation /// ENSMUST00000033004 // G…
MAS-related GPR, member A9	Mrgpra9	DQ386867	1.58318	up	2.01088	up	1.21661	up	-1.04401	down	1.00779	0.344969	-3.41733e-05	0.0621041	668725	NM_001177566 // GO:0007165 // signal transduction // inferred from electronic annotation /// NM_001177566 // GO:0007186 // G-protein coupled receptor protein signaling pathway // inferred from electronic annotation /// NM_001177566 // GO:0008150 // biological_process // no biological data available /// DQ386867 // GO:0007165 // signal transduction // inferred from electronic annotation /// DQ3868…	NM_001177566 // GO:0005575 // cellular_component // no biological data available /// NM_001177566 // GO:0016021 // integral to membrane // inferred from electronic annotation /// DQ386867 // GO:0005575 // cellular_component // no biological data available /// DQ386867 // GO:0016021 // integral to membrane // inferred from electronic annotation /// ENSMUST00000098436 // GO:0005575 // cellular_comp…	NM_001177566 // GO:0003674 // molecular_function // no biological data available /// NM_001177566 // GO:0004871 // signal transducer activity // inferred from electronic annotation /// NM_001177566 // GO:0004872 // receptor activity // inferred from electronic annotation /// NM_001177566 // GO:0004930 // G-protein coupled receptor activity // inferred from electronic annotation /// DQ386867 // GO…
bridging integrator 1	Bin1	BC065160	1.58192	up	2.07215	up	1.11899	up	-1.1706	down	0.721951	0.0602725	-0.32918	-0.101928	30948	NM_009668 // GO:0006897 // endocytosis // inferred from electronic annotation /// NM_009668 // GO:0007275 // multicellular organismal development // inferred from electronic annotation /// NM_009668 // GO:0030100 // regulation of endocytosis // inferred from electronic annotation /// NM_009668 // GO:0030154 // cell differentiation // inferred from electronic annotation /// NM_009668 // GO:0042692…	NM_009668 // GO:0005634 // nucleus // inferred from direct assay /// NM_009668 // GO:0005737 // cytoplasm // inferred from electronic annotation /// NM_009668 // GO:0008021 // synaptic vesicle // not recorded /// NM_001083334 // GO:0005634 // nucleus // inferred from direct assay /// NM_001083334 // GO:0005737 // cytoplasm // inferred from electronic annotation /// NM_001083334 // GO:0008021 // s…	NM_009668 // GO:0005515 // protein binding // inferred from physical interaction /// NM_009668 // GO:0008022 // protein C-terminus binding // not recorded /// NM_009668 // GO:0046982 // protein heterodimerization activity // not recorded /// NM_009668 // GO:0051020 // GTPase binding // not recorded /// NM_001083334 // GO:0005515 // protein binding // inferred from physical interaction /// NM_0010…
angiomotin	Amot	AF461135	1.57669	up	2.87731	up	1.1673	up	-1.56335	down	0.802929	0.146029	-0.721791	-0.07715	27494	NM_153319 // GO:0001570 // vasculogenesis // inferred from mutant phenotype /// NM_153319 // GO:0001701 // in utero embryonic development // inferred from mutant phenotype /// NM_153319 // GO:0001702 // gastrulation with mouth forming second // inferred from mutant phenotype /// NM_153319 // GO:0006935 // chemotaxis // inferred from mutant phenotype /// NM_153319 // GO:0016525 // negative regulat…	NM_153319 // GO:0001726 // ruffle // not recorded /// NM_153319 // GO:0005923 // tight junction // inferred from electronic annotation /// NM_153319 // GO:0009897 // external side of plasma membrane // not recorded /// NM_153319 // GO:0030027 // lamellipodium // inferred from direct assay /// NM_153319 // GO:0030027 // lamellipodium // not recorded /// NM_153319 // GO:0030054 // cell junction // …	NM_153319 // GO:0004872 // receptor activity // not recorded /// ENSMUST00000039988 // GO:0004872 // receptor activity // not recorded /// AF461135 // GO:0004872 // receptor activity // not recorded /// ENSMUST00000112836 // GO:0004872 // receptor activity // not recorded /// ENSMUST00000112835 // GO:0004872 // receptor activity // not recorded
glutathione S-transferase, mu 7	Gstm7	BC051924	1.57228	up	2.14841	up	1.63259	up	1.19479	up	0.815142	0.162282	-0.288125	-0.544877	68312	NM_026672 // GO:0008150 // biological_process // no biological data available /// NM_026672 // GO:0008152 // metabolic process // inferred from electronic annotation /// ENSMUST00000004137 // GO:0008150 // biological_process // no biological data available /// ENSMUST00000004137 // GO:0008152 // metabolic process // inferred from electronic annotation /// BC051924 // GO:0008150 // biological_proc…	NM_026672 // GO:0005575 // cellular_component // no biological data available /// NM_026672 // GO:0005737 // cytoplasm // inferred from electronic annotation /// ENSMUST00000004137 // GO:0005575 // cellular_component // no biological data available /// ENSMUST00000004137 // GO:0005737 // cytoplasm // inferred from electronic annotation /// BC051924 // GO:0005575 // cellular_component // no biolog…	NM_026672 // GO:0003674 // molecular_function // no biological data available /// NM_026672 // GO:0004364 // glutathione transferase activity // inferred from electronic annotation /// NM_026672 // GO:0016740 // transferase activity // inferred from electronic annotation /// ENSMUST00000004137 // GO:0003674 // molecular_function // no biological data available /// ENSMUST00000004137 // GO:0004364…
transmembrane protease, serine 11b N terminal like	Tmprss11bnl	BC115419	1.54191	up	1.00215	up	-2.09198	down	-1.35966	down	-0.0807524	-0.705475	-0.0838494	0.359394	319875	NM_177024 // GO:0006508 // proteolysis // inferred from electronic annotation /// NM_177024 // GO:0008150 // biological_process // no biological data available /// ENSMUST00000038448 // GO:0006508 // proteolysis // inferred from electronic annotation /// ENSMUST00000038448 // GO:0008150 // biological_process // no biological data available /// BC115419 // GO:0006508 // proteolysis // inferred fro…	NM_177024 // GO:0005575 // cellular_component // no biological data available /// NM_177024 // GO:0005576 // extracellular region // inferred from electronic annotation /// NM_177024 // GO:0005887 // integral to plasma membrane // inferred from electronic annotation /// NM_177024 // GO:0016020 // membrane // inferred from electronic annotation /// NM_177024 // GO:0016021 // integral to membrane /…	NM_177024 // GO:0003674 // molecular_function // no biological data available /// NM_177024 // GO:0003824 // catalytic activity // inferred from electronic annotation /// NM_177024 // GO:0004252 // serine-type endopeptidase activity // inferred from electronic annotation /// NM_177024 // GO:0008233 // peptidase activity // inferred from electronic annotation /// NM_177024 // GO:0008236 // serine-…
small nucleolar RNA, C/D box 1C | small nucleolar RNA, C/D box 1B	Snord1c|Snord1b		1.52369	up	-1.29345	down	-3.07345	down	-1.55948	down	-0.301009	-0.908582	0.0702122	0.711278	100216536 | 100216531	NR_028569 // GO:0008150 // biological_process // no biological data available /// NR_028567 // GO:0008150 // biological_process // no biological data available	NR_028569 // GO:0005575 // cellular_component // no biological data available /// NR_028567 // GO:0005575 // cellular_component // no biological data available	NR_028569 // GO:0003674 // molecular_function // no biological data available /// NR_028567 // GO:0003674 // molecular_function // no biological data available
a disintegrin and metallopeptidase domain 2	Adam2	U38806	1.52024	up	-1.35229	down	-2.05272	down	1.00151	up	-0.314141	-0.91844	0.121268	0.119096	11495	NM_009618 // GO:0006508 // proteolysis // inferred from electronic annotation /// NM_009618 // GO:0007155 // cell adhesion // inferred from electronic annotation /// NM_009618 // GO:0008542 // visual learning // inferred from mutant phenotype /// NM_009618 // GO:0030534 // adult behavior // inferred from mutant phenotype /// ENSMUST00000022618 // GO:0006508 // proteolysis // inferred from electro…	NM_009618 // GO:0001669 // acrosomal vesicle // not recorded /// NM_009618 // GO:0016020 // membrane // inferred from electronic annotation /// NM_009618 // GO:0016021 // integral to membrane // inferred from electronic annotation /// ENSMUST00000022618 // GO:0001669 // acrosomal vesicle // not recorded /// ENSMUST00000022618 // GO:0016020 // membrane // inferred from electronic annotation /// EN…	NM_009618 // GO:0004222 // metalloendopeptidase activity // inferred from electronic annotation /// NM_009618 // GO:0005515 // protein binding // inferred from physical interaction /// NM_009618 // GO:0008270 // zinc ion binding // inferred from electronic annotation /// ENSMUST00000022618 // GO:0004222 // metalloendopeptidase activity // inferred from electronic annotation /// ENSMUST00000022618…
small nucleolar RNA, C/D box 37	Snord37		1.51383	up	1.78143	up	2.07439	up	1.76278	up	0.707235	0.109031	-0.125799	-0.943655	100217454	NR_028549 // GO:0008150 // biological_process // no biological data available	NR_028549 // GO:0005575 // cellular_component // no biological data available	NR_028549 // GO:0003674 // molecular_function // no biological data available
zinc finger protein 263	Zfp263	AF499776	1.51294	up	2.22568	up	1.63115	up	1.1088	up	0.966216	0.368858	-0.188033	-0.337032	74120	NM_148924 // GO:0006350 // transcription // inferred from electronic annotation /// NM_148924 // GO:0008150 // biological_process // no biological data available /// NM_148924 // GO:0045449 // regulation of transcription // inferred from electronic annotation /// ENSMUST00000023176 // GO:0006350 // transcription // inferred from electronic annotation /// ENSMUST00000023176 // GO:0008150 // biolog…	NM_148924 // GO:0005575 // cellular_component // no biological data available /// NM_148924 // GO:0005634 // nucleus // inferred from electronic annotation /// ENSMUST00000023176 // GO:0005575 // cellular_component // no biological data available /// ENSMUST00000023176 // GO:0005634 // nucleus // inferred from electronic annotation /// AF499776 // GO:0005575 // cellular_component // no biological…	NM_148924 // GO:0003677 // DNA binding // inferred from direct assay /// NM_148924 // GO:0016564 // transcription repressor activity // inferred from direct assay /// NM_148924 // GO:0046872 // metal ion binding // inferred from electronic annotation /// ENSMUST00000023176 // GO:0003677 // DNA binding // inferred from direct assay /// ENSMUST00000023176 // GO:0016564 // transcription repressor ac…
expressed sequence AW146020 | mitochondrial ribosomal protein L19	AW146020|Mrpl19		1.51208	up	2.04698	up	1.24299	up	-1.0891	down	0.710995	0.114459	-0.3225	-0.199359	330361 | 56284	NM_177884 // GO:0006350 // transcription // inferred from electronic annotation /// NM_177884 // GO:0008150 // biological_process // no biological data available /// NM_177884 // GO:0045449 // regulation of transcription // inferred from electronic annotation /// NM_026490 // GO:0006412 // translation // inferred from sequence or structural similarity /// ENSMUST00000043195 // GO:0006350 // trans…	NM_177884 // GO:0005575 // cellular_component // no biological data available /// NM_177884 // GO:0005634 // nucleus // inferred from electronic annotation /// NM_026490 // GO:0005622 // intracellular // inferred from electronic annotation /// NM_026490 // GO:0005739 // mitochondrion // inferred from direct assay /// NM_026490 // GO:0005761 // mitochondrial ribosome // inferred from sequence or s…	NM_177884 // GO:0003674 // molecular_function // no biological data available /// NM_177884 // GO:0003677 // DNA binding // inferred from electronic annotation /// NM_177884 // GO:0003700 // transcription factor activity // inferred from electronic annotation /// NM_026490 // GO:0003735 // structural constituent of ribosome // inferred from sequence or structural similarity /// ENSMUST00000043195…
HEAT repeat containing 1	Heatr1	BC019693	1.49806	up	2.14724	up	1.57597	up	1.0995	up	0.927746	0.344649	-0.174741	-0.311592	217995	NM_144835 // GO:0008150 // biological_process // no biological data available /// ENSMUST00000059270 // GO:0008150 // biological_process // no biological data available /// BC019693 // GO:0008150 // biological_process // no biological data available	NM_144835 // GO:0005575 // cellular_component // no biological data available /// ENSMUST00000059270 // GO:0005575 // cellular_component // no biological data available /// BC019693 // GO:0005575 // cellular_component // no biological data available	NM_144835 // GO:0003674 // molecular_function // no biological data available /// ENSMUST00000059270 // GO:0003674 // molecular_function // no biological data available /// BC019693 // GO:0003674 // molecular_function // no biological data available
peripheral myelin protein 2	Pmp2	BC099520	1.496	up	-1.47675	down	-2.20949	down	-1.00012	down	-0.356921	-0.938028	0.205504	0.205684	18857	NM_001030305 // GO:0006810 // transport // inferred from electronic annotation /// NM_001030305 // GO:0008150 // biological_process // no biological data available /// ENSMUST00000029034 // GO:0006810 // transport // inferred from electronic annotation /// ENSMUST00000029034 // GO:0008150 // biological_process // no biological data available /// BC099520 // GO:0006810 // transport // inferred fro…	NM_001030305 // GO:0005575 // cellular_component // no biological data available /// ENSMUST00000029034 // GO:0005575 // cellular_component // no biological data available /// BC099520 // GO:0005575 // cellular_component // no biological data available	NM_001030305 // GO:0003674 // molecular_function // no biological data available /// NM_001030305 // GO:0005215 // transporter activity // inferred from electronic annotation /// NM_001030305 // GO:0005488 // binding // inferred from electronic annotation /// NM_001030305 // GO:0008289 // lipid binding // inferred from electronic annotation /// ENSMUST00000029034 // GO:0003674 // molecular_functi…
neuron navigator 2	Nav2	AK129480	1.49562	up	2.58929	up	1.5834	up	-1.09337	down	0.96648	0.385732	-0.406075	-0.277291	78286		NM_175272 // GO:0005614 // interstitial matrix // inferred from direct assay /// NM_175272 // GO:0031012 // extracellular matrix // inferred from direct assay /// NM_001111016 // GO:0005614 // interstitial matrix // inferred from direct assay /// NM_001111016 // GO:0031012 // extracellular matrix // inferred from direct assay /// ENSMUST00000064395 // GO:0005614 // interstitial matrix // inferred…	NM_175272 // GO:0008201 // heparin binding // inferred from direct assay /// NM_001111016 // GO:0008201 // heparin binding // inferred from direct assay /// ENSMUST00000064395 // GO:0008201 // heparin binding // inferred from direct assay /// AK129480 // GO:0008201 // heparin binding // inferred from direct assay /// ENSMUST00000050869 // GO:0008201 // heparin binding // inferred from direct assa…
RAB18, member RAS oncogene family	Rab18	BC089012	1.49139	up	2.08282	up	1.34911	up	-1.03517	down	0.78495	0.208291	-0.273585	-0.223721	19330	BC056351 // GO:0006355 // regulation of transcription, DNA-dependent // inferred from electronic annotation /// BC056351 // GO:0006810 // transport // inferred from electronic annotation /// BC056351 // GO:0007264 // small GTPase mediated signal transduction // inferred from electronic annotation /// BC056351 // GO:0015031 // protein transport // inferred from electronic annotation /// BC056351 /…	BC056351 // GO:0005622 // intracellular // inferred from electronic annotation /// BC056351 // GO:0005886 // plasma membrane // inferred from electronic annotation /// BC056351 // GO:0016020 // membrane // inferred from electronic annotation /// BC056351 // GO:0005622 // intracellular // inferred from electronic annotation /// BC056351 // GO:0005886 // plasma membrane // inferred from electronic …	BC056351 // GO:0000166 // nucleotide binding // inferred from electronic annotation /// BC056351 // GO:0005524 // ATP binding // inferred from electronic annotation /// BC056351 // GO:0005525 // GTP binding // inferred from electronic annotation /// BC056351 // GO:0008134 // transcription factor binding // inferred from electronic annotation /// BC056351 // GO:0000166 // nucleotide binding // inf…
Leber congenital amaurosis 5 (human)	Lca5	BC049101	1.48485	up	2.01978	up	1.41614	up	1.04108	up	0.742439	0.172125	-0.271757	-0.329837	75782	NM_027448 // GO:0006810 // transport // inferred from electronic annotation /// NM_027448 // GO:0008150 // biological_process // no biological data available /// NM_027448 // GO:0015031 // protein transport // inferred from electronic annotation /// NM_029434 // GO:0006810 // transport // inferred from electronic annotation /// NM_029434 // GO:0008150 // biological_process // no biological data a…	NM_027448 // GO:0005575 // cellular_component // no biological data available /// NM_027448 // GO:0005737 // cytoplasm // inferred from electronic annotation /// NM_027448 // GO:0005856 // cytoskeleton // inferred from electronic annotation /// NM_027448 // GO:0005929 // cilium // inferred from electronic annotation /// NM_027448 // GO:0042995 // cell projection // inferred from electronic annota…	NM_027448 // GO:0003674 // molecular_function // no biological data available /// NM_029434 // GO:0003674 // molecular_function // no biological data available /// ENSMUST00000034791 // GO:0003674 // molecular_function // no biological data available /// ENSMUST00000034793 // GO:0003674 // molecular_function // no biological data available /// ENSMUST00000113217 // GO:0003674 // molecular_functio…
VH coding region	LOC629793	BC019425|BC024405|X63806	1.48294	up	3.26539	up	2.81972	up	1.28054	up	0.816575	0.248118	-0.890681	-1.24744	629793
myosin, light polypeptide 7, regulatory	Myl7	BC061100	1.47856	up	3.33103	up	2.54648	up	1.13032	up	1.30752	0.743329	-0.428445	-0.605173	17898		NM_022879 // GO:0016459 // myosin complex // inferred from electronic annotation /// NM_022879 // GO:0043197 // dendritic spine // inferred from direct assay /// ENSMUST00000102921 // GO:0016459 // myosin complex // inferred from electronic annotation /// ENSMUST00000102921 // GO:0043197 // dendritic spine // inferred from direct assay /// BC061100 // GO:0016459 // myosin complex // inferred from…	NM_022879 // GO:0003774 // motor activity // inferred from electronic annotation /// NM_022879 // GO:0005509 // calcium ion binding // inferred from electronic annotation /// NM_022879 // GO:0005515 // protein binding // inferred from physical interaction /// ENSMUST00000102921 // GO:0003774 // motor activity // inferred from electronic annotation /// ENSMUST00000102921 // GO:0005509 // calcium i…
TEA domain family member 1	Tead1	L13853	1.47467	up	2.01356	up	1.27518	up	-1.07078	down	0.769677	0.209281	-0.240073	-0.141415	21676	NM_001166584 // GO:0006350 // transcription // inferred from electronic annotation /// NM_001166584 // GO:0006355 // regulation of transcription, DNA-dependent // inferred from direct assay /// NM_001166584 // GO:0007507 // heart development // inferred from mutant phenotype /// NM_001166584 // GO:0045449 // regulation of transcription // inferred from electronic annotation /// NM_001166584 // GO…	NM_001166584 // GO:0005634 // nucleus // inferred from electronic annotation /// NM_001166584 // GO:0005667 // transcription factor complex // inferred by curator /// NM_001166584 // GO:0005667 // transcription factor complex // inferred from direct assay /// NM_009346 // GO:0005634 // nucleus // inferred from electronic annotation /// NM_009346 // GO:0005667 // transcription factor complex // in…	NM_001166584 // GO:0003677 // DNA binding // inferred from direct assay /// NM_001166584 // GO:0003700 // transcription factor activity // inferred from direct assay /// NM_001166584 // GO:0005515 // protein binding // inferred from physical interaction /// NM_001166584 // GO:0016563 // transcription activator activity // inferred from genetic interaction /// NM_009346 // GO:0003677 // DNA bindin…
leucine-rich repeat kinase 1	Lrrk1	BC072664	1.45182	up	2.29856	up	1.54919	up	-1.02197	down	0.764189	0.226325	-0.436543	-0.405193	233328	NM_146191 // GO:0006468 // protein amino acid phosphorylation // inferred from electronic annotation /// NM_146191 // GO:0007264 // small GTPase mediated signal transduction // inferred from electronic annotation /// NM_146191 // GO:0008150 // biological_process // no biological data available /// ENSMUST00000015277 // GO:0006468 // protein amino acid phosphorylation // inferred from electronic a…	NM_146191 // GO:0005575 // cellular_component // no biological data available /// NM_146191 // GO:0005622 // intracellular // inferred from electronic annotation /// NM_146191 // GO:0005737 // cytoplasm // inferred from electronic annotation /// ENSMUST00000015277 // GO:0005575 // cellular_component // no biological data available /// ENSMUST00000015277 // GO:0005622 // intracellular // inferred …	NM_146191 // GO:0000166 // nucleotide binding // inferred from electronic annotation /// NM_146191 // GO:0003674 // molecular_function // no biological data available /// NM_146191 // GO:0004672 // protein kinase activity // inferred from electronic annotation /// NM_146191 // GO:0004674 // protein serine/threonine kinase activity // inferred from electronic annotation /// NM_146191 // GO:0005515…
timeless homolog (Drosophila)	Timeless	AF071506|BC082770|AF098161|AB019001|AB015598|BC058641|BC026526|AF126480|AF106800	1.44733	up	2.03329	up	1.69708	up	1.208	up	0.770066	0.236676	-0.253753	-0.526377	21853	NM_001136082 // GO:0001658 // branching involved in ureteric bud morphogenesis // not recorded /// NM_001136082 // GO:0001822 // kidney development // not recorded /// NM_001136082 // GO:0002009 // morphogenesis of an epithelium // inferred from expression pattern /// NM_001136082 // GO:0006350 // transcription // inferred from electronic annotation /// NM_001136082 // GO:0006974 // response to D…	NM_001136082 // GO:0005634 // nucleus // inferred from direct assay /// NM_001136082 // GO:0005634 // nucleus // not recorded /// NM_011589 // GO:0005634 // nucleus // inferred from direct assay /// NM_011589 // GO:0005634 // nucleus // not recorded /// NM_001164080 // GO:0005634 // nucleus // inferred from direct assay /// NM_001164080 // GO:0005634 // nucleus // not recorded /// NM_001164081 //…	NM_001136082 // GO:0005515 // protein binding // inferred from physical interaction /// NM_001136082 // GO:0042803 // protein homodimerization activity // inferred from direct assay /// NM_001136082 // GO:0046982 // protein heterodimerization activity // inferred from direct assay /// NM_011589 // GO:0005515 // protein binding // inferred from physical interaction /// NM_011589 // GO:0042803 // p…
RIKEN cDNA 2210010C17 gene	2210010C17Rik	BC139455	1.44147	up	2.34277	up	1.75939	up	1.08253	up	0.860744	0.333199	-0.367472	-0.481873	70080	BC139455 // GO:0008150 // biological_process // no biological data available /// NM_027308 // GO:0008150 // biological_process // no biological data available /// ENSMUST00000043440 // GO:0008150 // biological_process // no biological data available	BC139455 // GO:0005575 // cellular_component // no biological data available /// NM_027308 // GO:0005575 // cellular_component // no biological data available /// ENSMUST00000043440 // GO:0005575 // cellular_component // no biological data available	BC139455 // GO:0003674 // molecular_function // no biological data available /// NM_027308 // GO:0003674 // molecular_function // no biological data available /// ENSMUST00000043440 // GO:0003674 // molecular_function // no biological data available
intermediate filament family orphan 2	Iffo2	BC100381	1.41584	up	2.08238	up	1.58694	up	1.07899	up	0.831348	0.329694	-0.226882	-0.336557	212632	NM_183148 // GO:0008150 // biological_process // no biological data available /// ENSMUST00000040023 // GO:0008150 // biological_process // no biological data available /// BC100381 // GO:0008150 // biological_process // no biological data available	NM_183148 // GO:0005575 // cellular_component // no biological data available /// ENSMUST00000040023 // GO:0005575 // cellular_component // no biological data available /// BC100381 // GO:0005575 // cellular_component // no biological data available	NM_183148 // GO:0003674 // molecular_function // no biological data available /// ENSMUST00000040023 // GO:0003674 // molecular_function // no biological data available /// BC100381 // GO:0003674 // molecular_function // no biological data available
predicted gene 10033	Gm10033	AK129029	1.4153	up	2.15483	up	1.32202	up	-1.15166	down	0.598172	0.0970618	-0.509401	-0.305687	378466	ENSMUST00000095282 // GO:0008150 // biological_process // no biological data available /// AK129029 // GO:0008150 // biological_process // no biological data available	ENSMUST00000095282 // GO:0005575 // cellular_component // no biological data available /// AK129029 // GO:0005575 // cellular_component // no biological data available	ENSMUST00000095282 // GO:0003674 // molecular_function // no biological data available /// AK129029 // GO:0003674 // molecular_function // no biological data available
synaptotagmin XI	Syt11	BC054526	1.40526	up	2.23701	up	1.45119	up	-1.09694	down	0.806937	0.316097	-0.354632	-0.221143	229521	NM_018804 // GO:0006810 // transport // inferred from electronic annotation /// ENSMUST00000107505 // GO:0006810 // transport // inferred from electronic annotation /// ENSMUST00000090945 // GO:0006810 // transport // inferred from electronic annotation /// BC054526 // GO:0006810 // transport // inferred from electronic annotation /// ENSMUST00000107503 // GO:0006810 // transport // inferred from…	NM_018804 // GO:0005887 // integral to plasma membrane // inferred from direct assay /// NM_018804 // GO:0008021 // synaptic vesicle // inferred from electronic annotation /// NM_018804 // GO:0016020 // membrane // inferred from electronic annotation /// NM_018804 // GO:0016021 // integral to membrane // inferred from electronic annotation /// NM_018804 // GO:0030054 // cell junction // inferred …	NM_018804 // GO:0005215 // transporter activity // inferred from electronic annotation /// NM_018804 // GO:0005509 // calcium ion binding // not recorded /// NM_018804 // GO:0005544 // calcium-dependent phospholipid binding // not recorded /// NM_018804 // GO:0046872 // metal ion binding // inferred from electronic annotation /// ENSMUST00000107505 // GO:0005215 // transporter activity // inferre…
small nucleolar RNA, H/ACA box 7A	Snora7a		1.38735	up	1.70261	up	2.19284	up	1.78681	up	0.593363	0.121031	-0.174385	-1.01177	100217451	NR_028546 // GO:0008150 // biological_process // no biological data available	NR_028546 // GO:0005575 // cellular_component // no biological data available	NR_028546 // GO:0003674 // molecular_function // no biological data available
WD repeat and HMG-box DNA binding protein 1	Wdhd1	BC063740|AK036390|AK052690|AK042443	1.38568	up	2.35612	up	1.39913	up	-1.21528	down	0.745174	0.27458	-0.491241	-0.209954	218973	NM_172598 // GO:0008150 // biological_process // no biological data available /// ENSMUST00000111792 // GO:0008150 // biological_process // no biological data available /// BC063740 // GO:0008150 // biological_process // no biological data available /// ENSMUST00000111791 // GO:0008150 // biological_process // no biological data available /// ENSMUST00000095945 // GO:0008150 // biological_process…	NM_172598 // GO:0005575 // cellular_component // no biological data available /// NM_172598 // GO:0005634 // nucleus // inferred from electronic annotation /// ENSMUST00000111792 // GO:0005575 // cellular_component // no biological data available /// ENSMUST00000111792 // GO:0005634 // nucleus // inferred from electronic annotation /// BC063740 // GO:0005575 // cellular_component // no biological…	NM_172598 // GO:0003674 // molecular_function // no biological data available /// NM_172598 // GO:0003677 // DNA binding // inferred from electronic annotation /// ENSMUST00000111792 // GO:0003674 // molecular_function // no biological data available /// ENSMUST00000111792 // GO:0003677 // DNA binding // inferred from electronic annotation /// BC063740 // GO:0003674 // molecular_function // no bi…
purinergic receptor P2X, ligand-gated ion channel, 7	P2rx7	BC141120	1.37937	up	2.49766	up	1.75919	up	-1.0293	down	0.933972	0.469965	-0.386605	-0.344942	18439	NM_011027 // GO:0000187 // activation of MAPK activity // inferred from mutant phenotype /// NM_011027 // GO:0000902 // cell morphogenesis // inferred from mutant phenotype /// NM_011027 // GO:0001845 // phagolysosome assembly // inferred from mutant phenotype /// NM_011027 // GO:0001916 // positive regulation of T cell mediated cytotoxicity // inferred from mutant phenotype /// NM_011027 // GO:0…	NM_011027 // GO:0005639 // integral to nuclear inner membrane // not recorded /// NM_011027 // GO:0005886 // plasma membrane // inferred from direct assay /// NM_011027 // GO:0005886 // plasma membrane // not recorded /// NM_011027 // GO:0005887 // integral to plasma membrane // inferred from mutant phenotype /// NM_011027 // GO:0005887 // integral to plasma membrane // inferred from sequence or …	NM_011027 // GO:0000287 // magnesium ion binding // not recorded /// NM_011027 // GO:0001530 // lipopolysaccharide binding // inferred from direct assay /// NM_011027 // GO:0004872 // receptor activity // inferred from mutant phenotype /// NM_011027 // GO:0004931 // extracellular ATP-gated cation channel activity // inferred from mutant phenotype /// NM_011027 // GO:0004931 // extracellular ATP-g…
IQ motif containing with AAA domain	Iqca		1.3786	up	-1.45126	down	-2.32987	down	-1.16452	down	-0.237056	-0.70026	0.300254	0.519992	74918	NM_029122 // GO:0008150 // biological_process // no biological data available /// ENSMUST00000092611 // GO:0008150 // biological_process // no biological data available /// ENSMUST00000113094 // GO:0008150 // biological_process // no biological data available	NM_029122 // GO:0005575 // cellular_component // no biological data available /// ENSMUST00000092611 // GO:0005575 // cellular_component // no biological data available /// ENSMUST00000113094 // GO:0005575 // cellular_component // no biological data available	NM_029122 // GO:0000166 // nucleotide binding // inferred from electronic annotation /// NM_029122 // GO:0003674 // molecular_function // no biological data available /// NM_029122 // GO:0005524 // ATP binding // inferred from electronic annotation /// NM_029122 // GO:0017111 // nucleoside-triphosphatase activity // inferred from electronic annotation /// ENSMUST00000092611 // GO:0000166 // nucle…
predicted gene 7168	Gm7168		1.37668	up	-1.99907	down	-2.03502	down	1.35236	up	-0.145332	-0.606523	0.853998	0.418517	635895	ENSMUST00000088809 // GO:0006468 // protein amino acid phosphorylation // inferred from electronic annotation /// ENSMUST00000088809 // GO:0008150 // biological_process // no biological data available /// ENSMUST00000088809 // GO:0030317 // sperm motility // inferred from electronic annotation /// ENSMUST00000088809 // GO:0006468 // protein amino acid phosphorylation // inferred from electronic a…	ENSMUST00000088809 // GO:0005575 // cellular_component // no biological data available /// ENSMUST00000088809 // GO:0005575 // cellular_component // no biological data available	ENSMUST00000088809 // GO:0000166 // nucleotide binding // inferred from electronic annotation /// ENSMUST00000088809 // GO:0003674 // molecular_function // no biological data available /// ENSMUST00000088809 // GO:0004672 // protein kinase activity // inferred from electronic annotation /// ENSMUST00000088809 // GO:0004674 // protein serine/threonine kinase activity // inferred from electronic an…
olfactory receptor 972	Olfr972		1.3647	up	-1.1501	down	-2.33397	down	-1.48704	down	-0.0771392	-0.525721	0.124621	0.697067	258603	NM_146610 // GO:0007165 // signal transduction // inferred from electronic annotation /// NM_146610 // GO:0007186 // G-protein coupled receptor protein signaling pathway // not recorded /// NM_146610 // GO:0007608 // sensory perception of smell // not recorded /// ENSMUST00000079767 // GO:0007165 // signal transduction // inferred from electronic annotation /// ENSMUST00000079767 // GO:0007186 //…	NM_146610 // GO:0016021 // integral to membrane // not recorded /// ENSMUST00000079767 // GO:0016021 // integral to membrane // not recorded	NM_146610 // GO:0004871 // signal transducer activity // inferred from electronic annotation /// NM_146610 // GO:0004872 // receptor activity // inferred from electronic annotation /// NM_146610 // GO:0004930 // G-protein coupled receptor activity // inferred from electronic annotation /// NM_146610 // GO:0004984 // olfactory receptor activity // not recorded /// ENSMUST00000079767 // GO:0004871 …
RIKEN cDNA 1700034J05 gene	1700034J05Rik	BC052362	1.35792	up	2.42827	up	-1.00125	down	-1.79047	down	0.323158	-0.118241	-0.956772	-0.116434	73344	NM_028509 // GO:0008150 // biological_process // no biological data available /// NM_001164236 // GO:0008150 // biological_process // no biological data available /// ENSMUST00000036592 // GO:0008150 // biological_process // no biological data available /// ENSMUST00000111622 // GO:0008150 // biological_process // no biological data available /// BC052362 // GO:0008150 // biological_process // no…	NM_028509 // GO:0005575 // cellular_component // no biological data available /// NM_001164236 // GO:0005575 // cellular_component // no biological data available /// ENSMUST00000036592 // GO:0005575 // cellular_component // no biological data available /// ENSMUST00000111622 // GO:0005575 // cellular_component // no biological data available /// BC052362 // GO:0005575 // cellular_component // no…	NM_028509 // GO:0003674 // molecular_function // no biological data available /// NM_001164236 // GO:0003674 // molecular_function // no biological data available /// ENSMUST00000036592 // GO:0003674 // molecular_function // no biological data available /// ENSMUST00000111622 // GO:0003674 // molecular_function // no biological data available /// BC052362 // GO:0003674 // molecular_function // no…
coiled-coil domain containing 30	Ccdc30	BC114436	1.35553	up	-1.95831	down	-2.76622	down	-1.04207	down	-0.458562	-0.897421	0.511044	0.570493	73332	NM_029286 // GO:0008150 // biological_process // no biological data available /// ENSMUST00000063642 // GO:0008150 // biological_process // no biological data available /// BC114436 // GO:0008150 // biological_process // no biological data available /// ENSMUST00000030386 // GO:0008150 // biological_process // no biological data available /// ENSMUST00000044781 // GO:0008150 // biological_process…	NM_029286 // GO:0005575 // cellular_component // no biological data available /// ENSMUST00000063642 // GO:0005575 // cellular_component // no biological data available /// BC114436 // GO:0005575 // cellular_component // no biological data available /// ENSMUST00000030386 // GO:0005575 // cellular_component // no biological data available /// ENSMUST00000044781 // GO:0005575 // cellular_component…	NM_029286 // GO:0003674 // molecular_function // no biological data available /// ENSMUST00000063642 // GO:0003674 // molecular_function // no biological data available /// BC114436 // GO:0003674 // molecular_function // no biological data available /// ENSMUST00000030386 // GO:0003674 // molecular_function // no biological data available /// ENSMUST00000044781 // GO:0003674 // molecular_function…
thimet oligopeptidase 1	Thop1	AF314187	1.33626	up	2.22014	up	1.34125	up	-1.23873	down	0.705256	0.287055	-0.445395	-0.136527	50492	NM_022653 // GO:0006508 // proteolysis // inferred from electronic annotation /// NM_022653 // GO:0006518 // peptide metabolic process // inferred from direct assay /// NM_022653 // GO:0007243 // intracellular protein kinase cascade // inferred from direct assay /// ENSMUST00000005057 // GO:0006508 // proteolysis // inferred from electronic annotation /// ENSMUST00000005057 // GO:0006518 // pepti…	NM_022653 // GO:0005625 // soluble fraction // not recorded /// NM_022653 // GO:0005737 // cytoplasm // inferred from electronic annotation /// ENSMUST00000005057 // GO:0005625 // soluble fraction // not recorded /// ENSMUST00000005057 // GO:0005737 // cytoplasm // inferred from electronic annotation /// AF314187 // GO:0005625 // soluble fraction // not recorded /// AF314187 // GO:0005737 // cyto…	NM_022653 // GO:0004222 // metalloendopeptidase activity // inferred from direct assay /// NM_022653 // GO:0008233 // peptidase activity // not recorded /// NM_022653 // GO:0008237 // metallopeptidase activity // inferred from electronic annotation /// NM_022653 // GO:0016787 // hydrolase activity // inferred from electronic annotation /// NM_022653 // GO:0042277 // peptide binding // not recorde…
ring finger protein 157	Rnf157	AK169566|AK038042|AK030994|AK011693|AK088504|AK081001	1.32924	up	2.85941	up	1.62246	up	-1.32586	down	0.759349	0.348745	-0.756368	-0.349438	217340			NM_027258 // GO:0005515 // protein binding // inferred from electronic annotation /// NM_027258 // GO:0008270 // zinc ion binding // inferred from electronic annotation /// NM_027258 // GO:0046872 // metal ion binding // inferred from electronic annotation /// ENSMUST00000100202 // GO:0005515 // protein binding // inferred from electronic annotation /// ENSMUST00000100202 // GO:0008270 // zinc io…
pyrroline-5-carboxylate reductase 1	Pycr1	BC006727	1.32598	up	2.20205	up	1.25966	up	-1.31837	down	0.58067	0.173613	-0.558177	-0.159422	209027	NM_144795 // GO:0006561 // proline biosynthetic process // inferred from electronic annotation /// NM_144795 // GO:0006950 // response to stress // inferred from electronic annotation /// NM_144795 // GO:0008150 // biological_process // no biological data available /// NM_144795 // GO:0008152 // metabolic process // inferred from electronic annotation /// NM_144795 // GO:0008652 // cellular amino…	NM_144795 // GO:0005739 // mitochondrion // inferred from direct assay /// ENSMUST00000026133 // GO:0005739 // mitochondrion // inferred from direct assay /// BC006727 // GO:0005739 // mitochondrion // inferred from direct assay	NM_144795 // GO:0003674 // molecular_function // no biological data available /// NM_144795 // GO:0003824 // catalytic activity // inferred from electronic annotation /// NM_144795 // GO:0004735 // pyrroline-5-carboxylate reductase activity // inferred from electronic annotation /// NM_144795 // GO:0005488 // binding // inferred from electronic annotation /// NM_144795 // GO:0016491 // oxidoreduc…
microRNA 29a	Mir29a		1.3203	up	-1.62007	down	-2.01481	down	1.06163	up	-0.250455	-0.65132	0.445605	0.359323	387222
androgen binding protein delta | predicted gene 9138	Abpd|Gm9138	AF272844	1.31731	up	2.73687	up	1.72961	up	-1.20121	down	0.92696	0.529363	-0.525569	-0.261085	494519 | 668379	NM_001009952 // GO:0008150 // biological_process // no biological data available /// ENSMUST00000079849 // GO:0008150 // biological_process // no biological data available /// AF272844 // GO:0008150 // biological_process // no biological data available /// ENSMUST00000108095 // GO:0008150 // biological_process // no biological data available	NM_001009952 // GO:0005575 // cellular_component // no biological data available /// NM_001009952 // GO:0005576 // extracellular region // inferred from electronic annotation /// ENSMUST00000079849 // GO:0005575 // cellular_component // no biological data available /// ENSMUST00000079849 // GO:0005576 // extracellular region // inferred from electronic annotation /// AF272844 // GO:0005575 // cel…	NM_001009952 // GO:0003674 // molecular_function // no biological data available /// NM_001009952 // GO:0005488 // binding // inferred from electronic annotation /// ENSMUST00000079849 // GO:0003674 // molecular_function // no biological data available /// ENSMUST00000079849 // GO:0005488 // binding // inferred from electronic annotation /// AF272844 // GO:0003674 // molecular_function // no biol…
keratin associated protein 24-1	Krtap24-1		1.31652	up	-1.27792	down	-2.11376	down	-1.25638	down	-0.228364	-0.625097	0.125439	0.454712	239932	NM_001163141 // GO:0008150 // biological_process // no biological data available /// ENSMUST00000052512 // GO:0008150 // biological_process // no biological data available	NM_001163141 // GO:0005575 // cellular_component // no biological data available /// ENSMUST00000052512 // GO:0005575 // cellular_component // no biological data available	NM_001163141 // GO:0003674 // molecular_function // no biological data available /// ENSMUST00000052512 // GO:0003674 // molecular_function // no biological data available
vomeronasal 1 receptor 176	Vmn1r176		1.31101	up	-1.26913	down	-2.133	down	-1.28197	down	-0.185363	-0.576042	0.15848	0.51684	546943	NM_001166721 // GO:0008150 // biological_process // no biological data available	NM_001166721 // GO:0005575 // cellular_component // no biological data available	NM_001166721 // GO:0003674 // molecular_function // no biological data available
retinoic acid receptor responder (tazarotene induced) 1	Rarres1		1.30296	up	2.12951	up	1.30006	up	-1.25714	down	0.490692	0.108896	-0.59983	-0.269686	109222	NM_001164763 // GO:0008150 // biological_process // no biological data available /// ENSMUST00000054825 // GO:0008150 // biological_process // no biological data available	NM_001164763 // GO:0005575 // cellular_component // no biological data available /// ENSMUST00000054825 // GO:0005575 // cellular_component // no biological data available	NM_001164763 // GO:0003674 // molecular_function // no biological data available /// ENSMUST00000054825 // GO:0003674 // molecular_function // no biological data available
guanine nucleotide binding protein, alpha transducing 1	Gnat1	BC022793	1.30148	up	-1.76652	down	-2.37845	down	-1.03452	down	-0.495394	-0.875542	0.325517	0.374477	14685	NM_008140 // GO:0001580 // detection of chemical stimulus involved in sensory perception of bitter taste // not recorded /// NM_008140 // GO:0007165 // signal transduction // inferred from electronic annotation /// NM_008140 // GO:0007186 // G-protein coupled receptor protein signaling pathway // inferred from direct assay /// NM_008140 // GO:0007186 // G-protein coupled receptor protein signalin…	NM_008140 // GO:0001750 // photoreceptor outer segment // inferred from direct assay /// NM_008140 // GO:0001750 // photoreceptor outer segment // not recorded /// NM_008140 // GO:0001917 // photoreceptor inner segment // not recorded /// NM_008140 // GO:0005624 // membrane fraction // traceable author statement /// NM_008140 // GO:0005737 // cytoplasm // not recorded /// NM_008140 // GO:0005834 …	NM_008140 // GO:0000166 // nucleotide binding // inferred from electronic annotation /// NM_008140 // GO:0003924 // GTPase activity // inferred from direct assay /// NM_008140 // GO:0003924 // GTPase activity // not recorded /// NM_008140 // GO:0003924 // GTPase activity // traceable author statement /// NM_008140 // GO:0004871 // signal transducer activity // inferred from electronic annotation …
MAD2 mitotic arrest deficient-like 1 (yeast)	Mad2l1	BC089012	1.27719	up	2.07947	up	1.16282	up	-1.40019	down	0.545741	0.192767	-0.510476	-0.0248566	56150	NM_019499 // GO:0000070 // mitotic sister chromatid segregation // inferred from mutant phenotype /// NM_019499 // GO:0007049 // cell cycle // inferred from electronic annotation /// NM_019499 // GO:0007067 // mitosis // inferred from electronic annotation /// NM_019499 // GO:0007094 // mitotic cell cycle spindle assembly checkpoint // inferred from mutant phenotype /// NM_019499 // GO:0007094 //…	NM_019499 // GO:0000775 // chromosome, centromeric region // inferred from direct assay /// NM_019499 // GO:0000776 // kinetochore // inferred from direct assay /// NM_019499 // GO:0005634 // nucleus // inferred from electronic annotation /// NM_019499 // GO:0005737 // cytoplasm // inferred from electronic annotation /// NM_019499 // GO:0005816 // spindle pole body // inferred from direct assay /…	NM_019499 // GO:0003674 // molecular_function // no biological data available /// ENSMUST00000101343 // GO:0003674 // molecular_function // no biological data available /// ENSMUST00000116605 // GO:0003674 // molecular_function // no biological data available /// ENSMUST00000079549 // GO:0003674 // molecular_function // no biological data available /// BC089012 // GO:0003674 // molecular_function…
olfactory receptor 1109	Olfr1109		1.2665	up	-1.4592	down	-2.03084	down	-1.09889	down	-0.149587	-0.490437	0.395592	0.531637	258762	NM_146766 // GO:0007165 // signal transduction // inferred from electronic annotation /// NM_146766 // GO:0007186 // G-protein coupled receptor protein signaling pathway // not recorded /// NM_146766 // GO:0007608 // sensory perception of smell // not recorded /// ENSMUST00000099863 // GO:0007165 // signal transduction // inferred from electronic annotation /// ENSMUST00000099863 // GO:0007186 //…	NM_146766 // GO:0016021 // integral to membrane // not recorded /// ENSMUST00000099863 // GO:0016021 // integral to membrane // not recorded	NM_146766 // GO:0004871 // signal transducer activity // inferred from electronic annotation /// NM_146766 // GO:0004872 // receptor activity // inferred from electronic annotation /// NM_146766 // GO:0004930 // G-protein coupled receptor activity // inferred from electronic annotation /// NM_146766 // GO:0004984 // olfactory receptor activity // not recorded /// ENSMUST00000099863 // GO:0004871 …
microRNA 15b	Mir15b		1.2645	up	-1.86975	down	-2.49535	down	-1.05543	down	-0.510778	-0.849342	0.392067	0.469899	387175
gamma-aminobutyric acid (GABA) A receptor, subunit beta 1	Gabrb1	BC157920	1.26134	up	-2.26042	down	-3.00825	down	-1.0551	down	-0.619916	-0.954877	0.556674	0.634047	14400	NM_008069 // GO:0006810 // transport // inferred from electronic annotation /// NM_008069 // GO:0006811 // ion transport // inferred from electronic annotation /// ENSMUST00000031122 // GO:0006810 // transport // inferred from electronic annotation /// ENSMUST00000031122 // GO:0006811 // ion transport // inferred from electronic annotation /// BC157920 // GO:0006810 // transport // inferred from …	NM_008069 // GO:0005886 // plasma membrane // inferred from electronic annotation /// NM_008069 // GO:0016020 // membrane // inferred from electronic annotation /// NM_008069 // GO:0016021 // integral to membrane // inferred from electronic annotation /// NM_008069 // GO:0030054 // cell junction // inferred from electronic annotation /// NM_008069 // GO:0034707 // chloride channel complex // infe…	NM_008069 // GO:0004872 // receptor activity // inferred from electronic annotation /// NM_008069 // GO:0004890 // GABA-A receptor activity // not recorded /// NM_008069 // GO:0005216 // ion channel activity // inferred from electronic annotation /// NM_008069 // GO:0005230 // extracellular ligand-gated ion channel activity // inferred from electronic annotation /// NM_008069 // GO:0005254 // chl…
mitogen-activated protein kinase kinase kinase 15 | pyruvate dehydrogenase E1 alpha 1	Map3k15|Pdha1	BC007142	1.25858	up	2.07361	up	1.56449	up	-1.05311	down	0.810642	0.47885	-0.241503	-0.166846	270672 | 18597	NM_001163085 // GO:0008150 // biological_process // no biological data available /// NM_008810 // GO:0006086 // acetyl-CoA biosynthetic process from pyruvate // not recorded /// NM_008810 // GO:0006096 // glycolysis // inferred from electronic annotation /// NM_008810 // GO:0008152 // metabolic process // inferred from electronic annotation /// NM_008810 // GO:0055114 // oxidation reduction // in…	NM_001163085 // GO:0005575 // cellular_component // no biological data available /// NM_008810 // GO:0005739 // mitochondrion // inferred from direct assay /// NM_008810 // GO:0005739 // mitochondrion // not recorded /// NM_008810 // GO:0043231 // intracellular membrane-bounded organelle // inferred from electronic annotation /// NM_008810 // GO:0045254 // pyruvate dehydrogenase complex // not re…	NM_001163085 // GO:0003674 // molecular_function // no biological data available /// NM_008810 // GO:0004738 // pyruvate dehydrogenase activity // inferred from mutant phenotype /// NM_008810 // GO:0004739 // pyruvate dehydrogenase (acetyl-transferring) activity // not recorded /// NM_008810 // GO:0016491 // oxidoreductase activity // inferred from electronic annotation /// NM_008810 // GO:001662…
RIKEN cDNA 1700011H22 gene	1700011H22Rik	BC099579	1.25838	up	-1.83255	down	-2.35278	down	-1.02026	down	-0.440824	-0.772392	0.433031	0.461972	69314	NM_027034 // GO:0008150 // biological_process // no biological data available /// ENSMUST00000107108 // GO:0008150 // biological_process // no biological data available /// BC099579 // GO:0008150 // biological_process // no biological data available /// ENSMUST00000030258 // GO:0008150 // biological_process // no biological data available	NM_027034 // GO:0005575 // cellular_component // no biological data available /// NM_027034 // GO:0005886 // plasma membrane // inferred from electronic annotation /// NM_027034 // GO:0016020 // membrane // inferred from electronic annotation /// NM_027034 // GO:0016021 // integral to membrane // inferred from electronic annotation /// ENSMUST00000107108 // GO:0005575 // cellular_component // no …	NM_027034 // GO:0003674 // molecular_function // no biological data available /// ENSMUST00000107108 // GO:0003674 // molecular_function // no biological data available /// BC099579 // GO:0003674 // molecular_function // no biological data available /// ENSMUST00000030258 // GO:0003674 // molecular_function // no biological data available
protocadherin gamma subfamily A, 12 | protocadherin gamma subfamily A, 3 | protocadherin gamma subfamily A, 8 | protocadherin gamma subfamily A, 9 | protocadherin gamma subfamily B, 1 | protocadherin gamma subfamily B, 6 | protocadherin gamma subfamily C, 3 | protocadherin gamma subfamily C, 4 | protocadherin gamma subfamily A, 11 | protocadherin gamma subfamily A, 7 | protocadherin gamma subfami…	Pcdhga12|Pcdhga3|Pcdhga8|Pcdhga9|Pcdhgb1|Pcdhgb6|Pcdhgc3|Pcdhgc4|Pcdhga11|Pcdhga7|Pcdhgb2|Pcdhga6|Pcdhgb5|Pcdhgb8|Pcdhgc5|Pcdhga4|Pcdhga5|Pcdhga10|Pcdhga2|Pcdhgb4|Pcdhgb7|Pcdha4-g	BC056998|BC054741|BC035540|BC060691|BC057404|BC054555|BC079567|BC054556|BC059175|BC064808|BC064675|BC049814|BC080852|BC054557|AY013807|AY013810|AF464163|AY013792|AY013806|AY013809|BC077712|AF464180|AB093250|AK156301	1.25329	up	2.31682	up	1.84476	up	-1.00208	down	0.690684	0.364967	-0.521461	-0.518467	93724 | 93711 | 93716 | 93717 | 93699 | 93703 | 93706 | 93707 | 93723 | 93715 | 93700 | 93714 | 93702 | 93705 | 93708 | 93712 | 93713 | 93709 | 93722 | 93710 | 93701 | 93704 | 100384868	NM_033595 // GO:0007155 // cell adhesion // inferred from electronic annotation /// NM_033595 // GO:0016339 // calcium-dependent cell-cell adhesion // inferred from sequence or structural similarity /// NM_033586 // GO:0007155 // cell adhesion // inferred from electronic annotation /// NM_033591 // GO:0007155 // cell adhesion // inferred from electronic annotation /// NM_033592 // GO:0007155 // c…	NM_033595 // GO:0005624 // membrane fraction // inferred from direct assay /// NM_033595 // GO:0005886 // plasma membrane // inferred from sequence or structural similarity /// NM_033595 // GO:0005911 // cell-cell junction // inferred from direct assay /// NM_033595 // GO:0016020 // membrane // inferred from electronic annotation /// NM_033595 // GO:0016021 // integral to membrane // inferred fro…	NM_033595 // GO:0005515 // protein binding // inferred from physical interaction /// NM_033586 // GO:0005515 // protein binding // inferred from physical interaction /// NM_033591 // GO:0005515 // protein binding // inferred from electronic annotation /// NM_033592 // GO:0005515 // protein binding // inferred from electronic annotation /// NM_033574 // GO:0005515 // protein binding // inferred fr…
KTEL (Lys-Tyr-Glu-Leu) containing 1	Ktelc1	BC026809	1.25033	up	2.06153	up	1.49902	up	-1.09991	down	0.695592	0.373282	-0.348124	-0.210735	224143	NM_172380 // GO:0008150 // biological_process // no biological data available /// ENSMUST00000036210 // GO:0008150 // biological_process // no biological data available /// BC026809 // GO:0008150 // biological_process // no biological data available	NM_172380 // GO:0005575 // cellular_component // no biological data available /// NM_172380 // GO:0005783 // endoplasmic reticulum // inferred from electronic annotation /// ENSMUST00000036210 // GO:0005575 // cellular_component // no biological data available /// ENSMUST00000036210 // GO:0005783 // endoplasmic reticulum // inferred from electronic annotation /// BC026809 // GO:0005575 // cellula…	NM_172380 // GO:0003674 // molecular_function // no biological data available /// ENSMUST00000036210 // GO:0003674 // molecular_function // no biological data available /// BC026809 // GO:0003674 // molecular_function // no biological data available
F-box protein 3 | RIKEN cDNA 4931422A03 gene	Fbxo3|4931422A03Rik		1.24546	up	-1.37175	down	-2.31965	down	-1.35775	down	-0.178868	-0.495541	0.27715	0.718365	57443 | 70986	ENSMUST00000056170 // GO:0008150 // biological_process // no biological data available	ENSMUST00000056170 // GO:0005575 // cellular_component // no biological data available	ENSMUST00000056170 // GO:0003674 // molecular_function // no biological data available
T-box18	Tbx18	AF306666	1.23483	up	-1.45003	down	-2.11407	down	-1.18069	down	-0.197602	-0.501915	0.338484	0.578111	76365	NM_023814 // GO:0001756 // somitogenesis // inferred from mutant phenotype /// NM_023814 // GO:0002053 // positive regulation of mesenchymal cell proliferation // inferred from mutant phenotype /// NM_023814 // GO:0006350 // transcription // inferred from electronic annotation /// NM_023814 // GO:0006355 // regulation of transcription, DNA-dependent // inferred from electronic annotation /// NM_0…	NM_023814 // GO:0005634 // nucleus // inferred from electronic annotation /// ENSMUST00000034991 // GO:0005634 // nucleus // inferred from electronic annotation /// AF306666 // GO:0005634 // nucleus // inferred from electronic annotation	NM_023814 // GO:0003677 // DNA binding // inferred from electronic annotation /// NM_023814 // GO:0003700 // transcription factor activity // inferred from electronic annotation /// ENSMUST00000034991 // GO:0003677 // DNA binding // inferred from electronic annotation /// ENSMUST00000034991 // GO:0003700 // transcription factor activity // inferred from electronic annotation /// AF306666 // GO:00…
predicted gene 2799 | predicted gene 2825 | predicted gene 2863 | germ cell-less homolog 1 (Drosophila)-like | predicted gene 2933 | predicted gene 2927 | predicted gene 2913 | predicted gene 14374 | predicted gene 14351 | predicted gene 14346 | predicted gene 3701 | predicted gene 14345 | predicted gene 10922 | predicted gene 5925 | predicted gene 14347 | predicted gene 2964 | predicted gene 2784	Gm2799|Gm2825|Gm2863|Gmcl1l|Gm2933|Gm2927|Gm2913|Gm14374|Gm14351|Gm14346|Gm3701|Gm14345|Gm10922|Gm5925|Gm14347|Gm2964|Gm2784	AB055854|BC115962	1.22937	up	-1.72647	down	-2.24128	down	-1.05598	down	-0.388659	-0.686574	0.399166	0.47775	100040482 | 100040533 | 100040606 | 71847 | 100040732 | 100040722 | 100040698 | 434725 | 668960 | 668958 | 100042159 | 630022 | 668964 | 546185 | 627264 | 100040781 | 100040458	NM_001168334 // GO:0008150 // biological_process // no biological data available /// NM_001168337 // GO:0008150 // biological_process // no biological data available /// NM_001099333 // GO:0008150 // biological_process // no biological data available /// NM_027955 // GO:0007275 // multicellular organismal development // inferred from electronic annotation /// NM_027955 // GO:0007283 // spermatoge…	NM_001168334 // GO:0005575 // cellular_component // no biological data available /// NM_001168337 // GO:0005575 // cellular_component // no biological data available /// NM_001099333 // GO:0005575 // cellular_component // no biological data available /// NM_027955 // GO:0005575 // cellular_component // no biological data available /// NM_027955 // GO:0005634 // nucleus // inferred from electronic…	NM_001168334 // GO:0003674 // molecular_function // no biological data available /// NM_001168337 // GO:0003674 // molecular_function // no biological data available /// NM_001099333 // GO:0003674 // molecular_function // no biological data available /// NM_027955 // GO:0003674 // molecular_function // no biological data available /// NM_027955 // GO:0005515 // protein binding // inferred from el…
high density lipoprotein (HDL) binding protein pseudogene	4921511C20Rik		1.22819	up	-1.65183	down	-2.17379	down	-1.07148	down	-0.398451	-0.694988	0.325617	0.425226	245598	NR_003646 // GO:0008150 // biological_process // no biological data available /// ENSMUST00000051530 // GO:0008150 // biological_process // no biological data available	NR_003646 // GO:0005575 // cellular_component // no biological data available /// ENSMUST00000051530 // GO:0005575 // cellular_component // no biological data available	NR_003646 // GO:0003674 // molecular_function // no biological data available /// ENSMUST00000051530 // GO:0003674 // molecular_function // no biological data available
CD81 antigen	Cd81	BC011433	1.22684	up	2.23485	up	1.5734	up	-1.15776	down	0.684333	0.389381	-0.475848	-0.264507	12520	NM_133655 // GO:0030307 // positive regulation of cell growth // traceable author statement /// NM_133655 // GO:0030890 // positive regulation of B cell proliferation // traceable author statement /// NM_133655 // GO:0042127 // regulation of cell proliferation // not recorded /// ENSMUST00000037941 // GO:0030307 // positive regulation of cell growth // traceable author statement /// ENSMUST000000…	NM_133655 // GO:0016020 // membrane // inferred from electronic annotation /// NM_133655 // GO:0016021 // integral to membrane // not recorded /// NM_133655 // GO:0016324 // apical plasma membrane // not recorded /// ENSMUST00000037941 // GO:0016020 // membrane // inferred from electronic annotation /// ENSMUST00000037941 // GO:0016021 // integral to membrane // not recorded /// ENSMUST0000003794…	NM_133655 // GO:0005515 // protein binding // not recorded /// ENSMUST00000037941 // GO:0005515 // protein binding // not recorded /// BC011433 // GO:0005515 // protein binding // not recorded
microRNA 146	Mir146		1.22033	up	-1.73405	down	-2.28783	down	-1.08115	down	-0.449085	-0.73636	0.345058	0.457622	387164
solute carrier family 12, member 1	Slc12a1	U20973	1.21059	up	-2.56078	down	-3.07202	down	1.00912	up	-0.650607	-0.926311	0.705975	0.692876	20495	NM_183354 // GO:0006810 // transport // inferred from electronic annotation /// NM_183354 // GO:0006811 // ion transport // inferred from electronic annotation /// NM_183354 // GO:0006813 // potassium ion transport // not recorded /// NM_183354 // GO:0006814 // sodium ion transport // not recorded /// NM_183354 // GO:0006821 // chloride transport // not recorded /// NM_183354 // GO:0055085 // tra…	NM_183354 // GO:0005886 // plasma membrane // not recorded /// NM_183354 // GO:0016020 // membrane // inferred from electronic annotation /// NM_183354 // GO:0016021 // integral to membrane // inferred from electronic annotation /// NM_183354 // GO:0016324 // apical plasma membrane // inferred from direct assay /// NM_001079690 // GO:0005886 // plasma membrane // not recorded /// NM_001079690 // …	NM_183354 // GO:0005215 // transporter activity // inferred from electronic annotation /// NM_183354 // GO:0005515 // protein binding // inferred from physical interaction /// NM_183354 // GO:0008511 // sodium:potassium:chloride symporter activity // not recorded /// NM_183354 // GO:0015293 // symporter activity // inferred from electronic annotation /// NM_183354 // GO:0015377 // cation:chloride…
TATA box binding protein like 2	Tbpl2	BC100305	1.20626	up	-1.74767	down	-2.32767	down	-1.10413	down	-0.38129	-0.651831	0.424145	0.567052	227606	NM_199059 // GO:0006350 // transcription // inferred from electronic annotation /// NM_199059 // GO:0006355 // regulation of transcription, DNA-dependent // inferred from electronic annotation /// NM_199059 // GO:0006367 // transcription initiation from RNA polymerase II promoter // inferred from electronic annotation /// NM_199059 // GO:0007275 // multicellular organismal development // inferred…	NM_199059 // GO:0005634 // nucleus // inferred from direct assay /// NM_199059 // GO:0005737 // cytoplasm // inferred from direct assay /// ENSMUST00000080453 // GO:0005634 // nucleus // inferred from direct assay /// ENSMUST00000080453 // GO:0005737 // cytoplasm // inferred from direct assay /// BC100305 // GO:0005634 // nucleus // inferred from direct assay /// BC100305 // GO:0005737 // cytopla…	NM_199059 // GO:0003677 // DNA binding // inferred from direct assay /// NM_199059 // GO:0003700 // transcription factor activity // inferred from direct assay /// NM_199059 // GO:0003702 // RNA polymerase II transcription factor activity // inferred from electronic annotation /// NM_199059 // GO:0005488 // binding // inferred from electronic annotation /// NM_199059 // GO:0005515 // protein bind…
zinc finger protein 600	Zfp600		1.20382	up	-1.58493	down	-2.02087	down	-1.05917	down	-0.394001	-0.66162	0.270414	0.353353	667666	NM_001177546 // GO:0008150 // biological_process // no biological data available /// NM_001177545 // GO:0008150 // biological_process // no biological data available /// ENSMUST00000092750 // GO:0008150 // biological_process // no biological data available /// ENSMUST00000105727 // GO:0008150 // biological_process // no biological data available	NM_001177546 // GO:0005575 // cellular_component // no biological data available /// NM_001177545 // GO:0005575 // cellular_component // no biological data available /// ENSMUST00000092750 // GO:0005575 // cellular_component // no biological data available /// ENSMUST00000105727 // GO:0005575 // cellular_component // no biological data available	NM_001177546 // GO:0003674 // molecular_function // no biological data available /// NM_001177546 // GO:0046872 // metal ion binding // inferred from electronic annotation /// NM_001177545 // GO:0003674 // molecular_function // no biological data available /// NM_001177545 // GO:0046872 // metal ion binding // inferred from electronic annotation /// ENSMUST00000092750 // GO:0003674 // molecular_f…
RIKEN cDNA 4921504E06 gene	4921504E06Rik	BC132142	1.19088	up	-1.49037	down	-2.02061	down	-1.13846	down	-0.287776	-0.539809	0.287896	0.47498	70909	BC132142 // GO:0008150 // biological_process // no biological data available /// NM_027600 // GO:0008150 // biological_process // no biological data available /// ENSMUST00000062060 // GO:0008150 // biological_process // no biological data available /// ENSMUST00000028067 // GO:0008150 // biological_process // no biological data available	BC132142 // GO:0005575 // cellular_component // no biological data available /// NM_027600 // GO:0005575 // cellular_component // no biological data available /// ENSMUST00000062060 // GO:0005575 // cellular_component // no biological data available /// ENSMUST00000028067 // GO:0005575 // cellular_component // no biological data available	BC132142 // GO:0003674 // molecular_function // no biological data available /// NM_027600 // GO:0003674 // molecular_function // no biological data available /// ENSMUST00000062060 // GO:0003674 // molecular_function // no biological data available /// ENSMUST00000028067 // GO:0003674 // molecular_function // no biological data available
transmembrane channel-like gene family 2	Tmc2	AF417581	1.18942	up	-1.6096	down	-2.36691	down	-1.23631	down	-0.249526	-0.499786	0.43718	0.74322	192140	NM_138655 // GO:0008150 // biological_process // no biological data available /// ENSMUST00000077988 // GO:0008150 // biological_process // no biological data available /// AF417581 // GO:0008150 // biological_process // no biological data available	NM_138655 // GO:0005575 // cellular_component // no biological data available /// NM_138655 // GO:0016020 // membrane // inferred from electronic annotation /// NM_138655 // GO:0016021 // integral to membrane // inferred from electronic annotation /// ENSMUST00000077988 // GO:0005575 // cellular_component // no biological data available /// ENSMUST00000077988 // GO:0016020 // membrane // inferred…	NM_138655 // GO:0003674 // molecular_function // no biological data available /// ENSMUST00000077988 // GO:0003674 // molecular_function // no biological data available /// AF417581 // GO:0003674 // molecular_function // no biological data available
contactin 4	Cntn4	BC115766	1.18595	up	-1.60092	down	-2.04441	down	-1.07679	down	-0.383893	-0.629933	0.295012	0.401753	269784	NM_001109749 // GO:0007155 // cell adhesion // inferred from electronic annotation /// NM_173004 // GO:0007155 // cell adhesion // inferred from electronic annotation /// NM_001109751 // GO:0007155 // cell adhesion // inferred from electronic annotation /// ENSMUST00000113264 // GO:0007155 // cell adhesion // inferred from electronic annotation /// ENSMUST00000089208 // GO:0007155 // cell adhesio…	NM_001109749 // GO:0005576 // extracellular region // inferred from electronic annotation /// NM_001109749 // GO:0005886 // plasma membrane // inferred from electronic annotation /// NM_001109749 // GO:0016020 // membrane // inferred from electronic annotation /// NM_001109749 // GO:0031225 // anchored to membrane // inferred from electronic annotation /// NM_173004 // GO:0005576 // extracellular…	NM_001109749 // GO:0005515 // protein binding // inferred from electronic annotation /// NM_173004 // GO:0005515 // protein binding // inferred from electronic annotation /// NM_001109751 // GO:0005515 // protein binding // inferred from electronic annotation /// ENSMUST00000113264 // GO:0005515 // protein binding // inferred from electronic annotation /// ENSMUST00000089208 // GO:0005515 // prot…
RIKEN cDNA 3110007F17 gene | predicted gene 6604 | predicted gene 5167 | predicted gene 2411 | predicted gene 14957	3110007F17Rik|Gm6604|Gm5167|Gm2411|Gm14957	BC027572|AK014019|AK032219|AK081918	1.1816	up	-1.47779	down	-2.21673	down	-1.2695	down	-0.346672	-0.58741	0.216767	0.561022	73061 | 625591 | 382265 | 100039763 | 100040410	BC027572 // GO:0008150 // biological_process // no biological data available /// ENSMUST00000113348 // GO:0008150 // biological_process // no biological data available /// ENSMUST00000113345 // GO:0008150 // biological_process // no biological data available /// ENSMUST00000113343 // GO:0008150 // biological_process // no biological data available /// ENSMUST00000087632 // GO:0008150 // biologica…	BC027572 // GO:0005575 // cellular_component // no biological data available /// ENSMUST00000113348 // GO:0005575 // cellular_component // no biological data available /// ENSMUST00000113345 // GO:0005575 // cellular_component // no biological data available /// ENSMUST00000113343 // GO:0005575 // cellular_component // no biological data available /// ENSMUST00000087632 // GO:0005575 // cellular_…	BC027572 // GO:0003674 // molecular_function // no biological data available /// ENSMUST00000113348 // GO:0003674 // molecular_function // no biological data available /// ENSMUST00000113345 // GO:0003674 // molecular_function // no biological data available /// ENSMUST00000113343 // GO:0003674 // molecular_function // no biological data available /// ENSMUST00000087632 // GO:0003674 // molecular…
solute carrier organic anion transporter family, member 1a4	Slco1a4	AB031814	1.17759	up	-1.77411	down	-2.01899	down	1.03476	up	-0.4255	-0.661334	0.401593	0.352297	28250	NM_030687 // GO:0006810 // transport // inferred from electronic annotation /// NM_030687 // GO:0006811 // ion transport // inferred from electronic annotation /// NM_030687 // GO:0006820 // anion transport // inferred from direct assay /// NM_030687 // GO:0015711 // organic anion transport // not recorded /// ENSMUST00000032364 // GO:0006810 // transport // inferred from electronic annotation //…	NM_030687 // GO:0005624 // membrane fraction // inferred from direct assay /// NM_030687 // GO:0016020 // membrane // inferred from electronic annotation /// NM_030687 // GO:0016021 // integral to membrane // inferred from electronic annotation /// ENSMUST00000032364 // GO:0005624 // membrane fraction // inferred from direct assay /// ENSMUST00000032364 // GO:0016020 // membrane // inferred from …	NM_030687 // GO:0005215 // transporter activity // inferred from electronic annotation /// NM_030687 // GO:0008514 // organic anion transmembrane transporter activity // inferred from direct assay /// NM_030687 // GO:0008514 // organic anion transmembrane transporter activity // not recorded /// NM_030687 // GO:0015125 // bile acid transmembrane transporter activity // not recorded /// ENSMUST000…
aminoadipate aminotransferase	Aadat	AF072376	1.17527	up	-1.98886	down	-2.5959	down	-1.11057	down	-0.612147	-0.845139	0.379796	0.531096	23923	NM_011834 // GO:0009058 // biosynthetic process // inferred from electronic annotation /// NM_011834 // GO:0019441 // tryptophan catabolic process to kynurenine // not recorded /// ENSMUST00000079472 // GO:0009058 // biosynthetic process // inferred from electronic annotation /// ENSMUST00000079472 // GO:0019441 // tryptophan catabolic process to kynurenine // not recorded /// AF072376 // GO:0009…	NM_011834 // GO:0005739 // mitochondrion // inferred from direct assay /// NM_011834 // GO:0005739 // mitochondrion // not recorded /// ENSMUST00000079472 // GO:0005739 // mitochondrion // inferred from direct assay /// ENSMUST00000079472 // GO:0005739 // mitochondrion // not recorded /// AF072376 // GO:0005739 // mitochondrion // inferred from direct assay /// AF072376 // GO:0005739 // mitochond…	NM_011834 // GO:0003824 // catalytic activity // inferred from electronic annotation /// NM_011834 // GO:0008483 // transaminase activity // inferred from electronic annotation /// NM_011834 // GO:0016212 // kynurenine-oxoglutarate transaminase activity // not recorded /// NM_011834 // GO:0016740 // transferase activity // inferred from electronic annotation /// NM_011834 // GO:0016769 // transfe…
Small nucleolar RNA, C/D Box 115 cluster	Snord115	AF357427	1.16766	up	-1.64577	down	-2.15892	down	-1.12344	down	-0.285224	-0.508841	0.433541	0.601469	493919
interferon activated gene 202B	Ifi202b	M31418	1.15851	up	-2.01237	down	-2.40494	down	-1.03157	down	-0.521005	-0.733272	0.487887	0.532728	26388		NM_008327 // GO:0005634 // nucleus // inferred from electronic annotation /// NM_008327 // GO:0005737 // cytoplasm // inferred from electronic annotation /// NM_011940 // GO:0005634 // nucleus // inferred from electronic annotation /// NM_011940 // GO:0005737 // cytoplasm // inferred from electronic annotation /// ENSMUST00000000266 // GO:0005634 // nucleus // inferred from electronic annotation …
predicted gene 7348	Gm7348	AB358976	1.15464	up	-2.04232	down	-2.46842	down	-1.04676	down	-0.57177	-0.779218	0.458438	0.524367	664805	NM_001109743 // GO:0006350 // transcription // inferred from electronic annotation /// NM_001109743 // GO:0008150 // biological_process // no biological data available /// NM_001109743 // GO:0045449 // regulation of transcription // inferred from electronic annotation /// AB358976 // GO:0006350 // transcription // inferred from electronic annotation /// AB358976 // GO:0008150 // biological_proces…	NM_001109743 // GO:0005575 // cellular_component // no biological data available /// NM_001109743 // GO:0005634 // nucleus // inferred from electronic annotation /// NM_001109743 // GO:0005737 // cytoplasm // inferred from electronic annotation /// AB358976 // GO:0005575 // cellular_component // no biological data available /// AB358976 // GO:0005634 // nucleus // inferred from electronic annotat…	NM_001109743 // GO:0000166 // nucleotide binding // inferred from electronic annotation /// NM_001109743 // GO:0003674 // molecular_function // no biological data available /// NM_001109743 // GO:0005488 // binding // inferred from electronic annotation /// NM_001109743 // GO:0005515 // protein binding // inferred from electronic annotation /// AB358976 // GO:0000166 // nucleotide binding // infe…
serine (or cysteine) peptidase inhibitor, clade A, member 4, pseudogene 1	Serpina4-ps1	BC031891|BC024071	1.14826	up	-1.8466	down	-2.1571	down	-1.01732	down	-0.453822	-0.653274	0.431051	0.455821	321018
predicted gene 10403	Gm10403		1.14619	up	-1.49887	down	-2.06816	down	-1.20382	down	-0.129055	-0.325904	0.45482	0.722441	100038737	ENSMUST00000100863 // GO:0008150 // biological_process // no biological data available	ENSMUST00000100863 // GO:0005575 // cellular_component // no biological data available	ENSMUST00000100863 // GO:0003674 // molecular_function // no biological data available
RIKEN cDNA 8430426H19 gene	8430426H19Rik	BC113193	1.14318	up	2.41301	up	1.57291	up	-1.34197	down	0.70276	0.509707	-0.568076	-0.143729	71508	NM_178875 // GO:0008150 // biological_process // no biological data available /// NM_001136496 // GO:0008150 // biological_process // no biological data available /// ENSMUST00000076195 // GO:0008150 // biological_process // no biological data available /// BC113193 // GO:0008150 // biological_process // no biological data available /// ENSMUST00000092528 // GO:0008150 // biological_process // no…	NM_178875 // GO:0005575 // cellular_component // no biological data available /// NM_001136496 // GO:0005575 // cellular_component // no biological data available /// ENSMUST00000076195 // GO:0005575 // cellular_component // no biological data available /// BC113193 // GO:0005575 // cellular_component // no biological data available /// ENSMUST00000092528 // GO:0005575 // cellular_component // no…	NM_178875 // GO:0003674 // molecular_function // no biological data available /// NM_178875 // GO:0046872 // metal ion binding // inferred from electronic annotation /// NM_001136496 // GO:0003674 // molecular_function // no biological data available /// NM_001136496 // GO:0046872 // metal ion binding // inferred from electronic annotation /// ENSMUST00000076195 // GO:0003674 // molecular_functio…
microRNA 369	Mir369		1.13946	up	-2.70899	down	-2.33873	down	1.31986	up	-0.461562	-0.649911	0.976194	0.575812	723933
olfactory receptor 1219	Olfr1219		1.13482	up	-1.53736	down	-2.23362	down	-1.28029	down	-0.262514	-0.444979	0.357941	0.714408	258901	NM_146899 // GO:0007165 // signal transduction // inferred from electronic annotation /// NM_146899 // GO:0007186 // G-protein coupled receptor protein signaling pathway // not recorded /// NM_146899 // GO:0007608 // sensory perception of smell // not recorded /// ENSMUST00000099797 // GO:0007165 // signal transduction // inferred from electronic annotation /// ENSMUST00000099797 // GO:0007186 //…	NM_146899 // GO:0016021 // integral to membrane // not recorded /// ENSMUST00000099797 // GO:0016021 // integral to membrane // not recorded	NM_146899 // GO:0004871 // signal transducer activity // inferred from electronic annotation /// NM_146899 // GO:0004872 // receptor activity // inferred from electronic annotation /// NM_146899 // GO:0004930 // G-protein coupled receptor activity // inferred from electronic annotation /// NM_146899 // GO:0004984 // olfactory receptor activity // not recorded /// ENSMUST00000099797 // GO:0004871 …
microRNA 450b	Mir450b		1.13171	up	-1.74982	down	-2.1121	down	-1.06656	down	-0.434132	-0.612631	0.373079	0.466049	751532
microRNA let7f-1	Mirlet7f-1		1.13048	up	2.1434	up	1.90891	up	1.0068	up	0.529909	0.352972	-0.569993	-0.579775	387252
serine (or cysteine) peptidase inhibitor, clade A (alpha-1 antiproteinase, antitrypsin), member 7	Serpina7	AY575783	1.12569	up	-1.82262	down	-2.10494	down	-1.02595	down	-0.341006	-0.51181	0.525007	0.561971	331535	NM_177920 // GO:0009791 // post-embryonic development // not recorded /// NM_177920 // GO:0033189 // response to vitamin A // not recorded /// NM_177920 // GO:0042493 // response to drug // not recorded /// ENSMUST00000033626 // GO:0009791 // post-embryonic development // not recorded /// ENSMUST00000033626 // GO:0033189 // response to vitamin A // not recorded /// ENSMUST00000033626 // GO:004249…	NM_177920 // GO:0005576 // extracellular region // inferred from electronic annotation /// NM_177920 // GO:0005615 // extracellular space // not recorded /// ENSMUST00000033626 // GO:0005576 // extracellular region // inferred from electronic annotation /// ENSMUST00000033626 // GO:0005615 // extracellular space // not recorded /// AY575783 // GO:0005576 // extracellular region // inferred from e…	NM_177920 // GO:0004867 // serine-type endopeptidase inhibitor activity // inferred from electronic annotation /// NM_177920 // GO:0042562 // hormone binding // not recorded /// ENSMUST00000033626 // GO:0004867 // serine-type endopeptidase inhibitor activity // inferred from electronic annotation /// ENSMUST00000033626 // GO:0042562 // hormone binding // not recorded /// AY575783 // GO:0004867 //…
IQ motif and ubiquitin domain containing	Iqub	BC137937	1.12526	up	-2.11256	down	-2.38382	down	-1.00279	down	-0.468697	-0.638956	0.610293	0.614317	214704	NM_172535 // GO:0008150 // biological_process // no biological data available /// ENSMUST00000052277 // GO:0008150 // biological_process // no biological data available /// BC137937 // GO:0008150 // biological_process // no biological data available	NM_172535 // GO:0005575 // cellular_component // no biological data available /// ENSMUST00000052277 // GO:0005575 // cellular_component // no biological data available /// BC137937 // GO:0005575 // cellular_component // no biological data available	NM_172535 // GO:0003674 // molecular_function // no biological data available /// ENSMUST00000052277 // GO:0003674 // molecular_function // no biological data available /// BC137937 // GO:0003674 // molecular_function // no biological data available
zinc finger protein 125	Zfp125	AJ005350	1.11671	up	2.14915	up	1.34169	up	-1.4344	down	0.329707	0.17045	-0.774056	-0.253606	22651
microRNA 190b	Mir190b		1.1126	up	-2.30625	down	-2.19447	down	1.16927	up	-0.457254	-0.611184	0.748296	0.522688	100124481
vomeronasal 2, receptor 76	Vmn2r76		1.10528	up	-2.48595	down	-2.97549	down	-1.08291	down	-0.957778	-1.10219	0.356017	0.470933	675969	NM_001102580 // GO:0008150 // biological_process // no biological data available	NM_001102580 // GO:0005575 // cellular_component // no biological data available	NM_001102580 // GO:0003674 // molecular_function // no biological data available
microRNA 463	Mir463		1.10451	up	-2.13597	down	-2.30586	down	1.02313	up	-0.459498	-0.602904	0.635397	0.602403	723887
myosin IXa	Myo9a		1.10434	up	-2.42414	down	-3.79763	down	-1.41858	down	-0.744752	-0.887937	0.532721	1.03716	270163	NM_173018 // GO:0007165 // signal transduction // inferred from electronic annotation /// ENSMUST00000085572 // GO:0007165 // signal transduction // inferred from electronic annotation	NM_173018 // GO:0005622 // intracellular // inferred from electronic annotation /// NM_173018 // GO:0016020 // membrane // inferred from electronic annotation /// NM_173018 // GO:0016021 // integral to membrane // inferred from electronic annotation /// NM_173018 // GO:0016459 // myosin complex // inferred from electronic annotation /// ENSMUST00000085572 // GO:0005622 // intracellular // inferre…	NM_173018 // GO:0000166 // nucleotide binding // inferred from electronic annotation /// NM_173018 // GO:0003774 // motor activity // inferred from electronic annotation /// NM_173018 // GO:0003779 // actin binding // inferred from electronic annotation /// NM_173018 // GO:0005096 // GTPase activator activity // inferred from electronic annotation /// NM_173018 // GO:0005524 // ATP binding // inf…
olfactory receptor 1475	Olfr1475		1.09463	up	-1.70193	down	-2.00086	down	-1.07401	down	-0.398609	-0.529046	0.368563	0.471576	258298	NM_146301 // GO:0007165 // signal transduction // inferred from electronic annotation /// NM_146301 // GO:0007186 // G-protein coupled receptor protein signaling pathway // not recorded /// NM_146301 // GO:0007608 // sensory perception of smell // not recorded /// ENSMUST00000080801 // GO:0007165 // signal transduction // inferred from electronic annotation /// ENSMUST00000080801 // GO:0007186 //…	NM_146301 // GO:0016021 // integral to membrane // not recorded /// ENSMUST00000080801 // GO:0016021 // integral to membrane // not recorded	NM_146301 // GO:0004871 // signal transducer activity // inferred from electronic annotation /// NM_146301 // GO:0004872 // receptor activity // inferred from electronic annotation /// NM_146301 // GO:0004930 // G-protein coupled receptor activity // inferred from electronic annotation /// NM_146301 // GO:0004984 // olfactory receptor activity // not recorded /// ENSMUST00000080801 // GO:0004871 …
RIKEN cDNA E230008N13 gene	E230008N13Rik		1.08453	up	-2.27857	down	-2.58546	down	-1.04624	down	-0.591628	-0.708699	0.596501	0.66172	381522	NM_198660 // GO:0008150 // biological_process // no biological data available	NM_198660 // GO:0005575 // cellular_component // no biological data available	NM_198660 // GO:0003674 // molecular_function // no biological data available
RIKEN cDNA 4933436I01 gene	4933436I01Rik	BC125317	1.08155	up	-2.15855	down	-2.55514	down	-1.09448	down	-0.648393	-0.761494	0.461668	0.591908	66780	BC125317 // GO:0008150 // biological_process // no biological data available /// NM_025763 // GO:0008150 // biological_process // no biological data available /// ENSMUST00000026325 // GO:0008150 // biological_process // no biological data available	BC125317 // GO:0005575 // cellular_component // no biological data available /// NM_025763 // GO:0005575 // cellular_component // no biological data available /// ENSMUST00000026325 // GO:0005575 // cellular_component // no biological data available	BC125317 // GO:0003674 // molecular_function // no biological data available /// NM_025763 // GO:0003674 // molecular_function // no biological data available /// ENSMUST00000026325 // GO:0003674 // molecular_function // no biological data available
olfactory receptor 125	Olfr125	BC116810	1.07994	up	-2.34726	down	-2.70609	down	-1.06753	down	-0.731752	-0.842706	0.499228	0.593502	258287	NM_146290 // GO:0007165 // signal transduction // inferred from electronic annotation /// NM_146290 // GO:0007186 // G-protein coupled receptor protein signaling pathway // not recorded /// NM_146290 // GO:0007608 // sensory perception of smell // not recorded /// ENSMUST00000050255 // GO:0007165 // signal transduction // inferred from electronic annotation /// ENSMUST00000050255 // GO:0007186 //…	NM_146290 // GO:0016021 // integral to membrane // not recorded /// ENSMUST00000050255 // GO:0016021 // integral to membrane // not recorded /// BC116810 // GO:0016021 // integral to membrane // not recorded	NM_146290 // GO:0004871 // signal transducer activity // inferred from electronic annotation /// NM_146290 // GO:0004872 // receptor activity // inferred from electronic annotation /// NM_146290 // GO:0004930 // G-protein coupled receptor activity // inferred from electronic annotation /// NM_146290 // GO:0004984 // olfactory receptor activity // not recorded /// ENSMUST00000050255 // GO:0004871 …
predicted gene, OTTMUSG00000019001 | leucine zipper protein 4 | ovary testis transcribed | predicted gene 15085 | predicted gene 15127 | predicted gene 15128 | predicted gene 15097 | predicted gene 10439 | predicted gene 15091	OTTMUSG00000019001|Luzp4|Ott|Gm15085|Gm15127|Gm15128|Gm15097|Gm10439|Gm15091	BC109131	1.078	up	-2.10573	down	-2.53807	down	-1.1181	down	-0.516966	-0.625325	0.557357	0.718406	434864 | 434865 | 18422 | 100039934 | 434866 | 434863 | 434869 | 382243 | 382244	NM_001081648 // GO:0008150 // biological_process // no biological data available /// NM_001114383 // GO:0008150 // biological_process // no biological data available /// NM_011022 // GO:0008150 // biological_process // no biological data available /// NM_001122734 // GO:0008150 // biological_process // no biological data available /// NM_001114400 // GO:0008150 // biological_process // no biologi…	NM_001081648 // GO:0005575 // cellular_component // no biological data available /// NM_001114383 // GO:0005575 // cellular_component // no biological data available /// NM_011022 // GO:0005575 // cellular_component // no biological data available /// NM_001122734 // GO:0005575 // cellular_component // no biological data available /// NM_001114400 // GO:0005575 // cellular_component // no biologi…	NM_001081648 // GO:0003674 // molecular_function // no biological data available /// NM_001114383 // GO:0003674 // molecular_function // no biological data available /// NM_011022 // GO:0003674 // molecular_function // no biological data available /// NM_001122734 // GO:0003674 // molecular_function // no biological data available /// NM_001114400 // GO:0003674 // molecular_function // no biologi…
olfactory receptor 1154	Olfr1154		1.07766	up	-2.73865	down	-3.09948	down	-1.0502	down	-0.868158	-0.976054	0.585307	0.655972	258641	NM_146647 // GO:0007165 // signal transduction // inferred from electronic annotation /// NM_146647 // GO:0007186 // G-protein coupled receptor protein signaling pathway // not recorded /// NM_146647 // GO:0007608 // sensory perception of smell // not recorded /// ENSMUST00000099844 // GO:0007165 // signal transduction // inferred from electronic annotation /// ENSMUST00000099844 // GO:0007186 //…	NM_146647 // GO:0016021 // integral to membrane // not recorded /// ENSMUST00000099844 // GO:0016021 // integral to membrane // not recorded	NM_146647 // GO:0004871 // signal transducer activity // inferred from electronic annotation /// NM_146647 // GO:0004872 // receptor activity // inferred from electronic annotation /// NM_146647 // GO:0004930 // G-protein coupled receptor activity // inferred from electronic annotation /// NM_146647 // GO:0004984 // olfactory receptor activity // not recorded /// ENSMUST00000099844 // GO:0004871 …
serine-rich, secreted, Y-linked	Srsy	EU052291	1.07607	up	-1.9142	down	-2.33821	down	-1.13516	down	-0.531233	-0.637003	0.405506	0.5884	385550	EU052291 // GO:0008150 // biological_process // no biological data available	EU052291 // GO:0005575 // cellular_component // no biological data available	EU052291 // GO:0003674 // molecular_function // no biological data available
retrotransposon-like 1 | microRNA 136	Rtl1|Mir136	EU434918	1.07212	up	-2.01782	down	-2.39176	down	-1.10559	down	-0.565024	-0.665488	0.447774	0.592588	353326 | 387154	NM_184109 // GO:0007275 // multicellular organismal development // inferred from electronic annotation /// ENSMUST00000118502 // GO:0007275 // multicellular organismal development // inferred from electronic annotation /// EU434918 // GO:0007275 // multicellular organismal development // inferred from electronic annotation	NM_184109 // GO:0016020 // membrane // inferred from electronic annotation /// NM_184109 // GO:0016021 // integral to membrane // inferred from electronic annotation /// ENSMUST00000118502 // GO:0016020 // membrane // inferred from electronic annotation /// ENSMUST00000118502 // GO:0016021 // integral to membrane // inferred from electronic annotation /// EU434918 // GO:0016020 // membrane // inf…
vomeronasal 2, receptor 1	Vmn2r1	AF053986	1.06744	up	-2.22833	down	-2.53951	down	-1.06764	down	-0.687419	-0.781573	0.468546	0.562975	56544	NM_019918 // GO:0007165 // signal transduction // inferred from electronic annotation /// NM_019918 // GO:0007186 // G-protein coupled receptor protein signaling pathway // inferred from electronic annotation /// NM_019918 // GO:0008150 // biological_process // no biological data available /// NM_019918 // GO:0019236 // response to pheromone // inferred from electronic annotation /// ENSMUST00000…	NM_019918 // GO:0005886 // plasma membrane // inferred from electronic annotation /// NM_019918 // GO:0005938 // cell cortex // inferred from direct assay /// NM_019918 // GO:0016020 // membrane // inferred from electronic annotation /// NM_019918 // GO:0016021 // integral to membrane // inferred from electronic annotation /// NM_019918 // GO:0030425 // dendrite // not recorded /// ENSMUST0000002…	NM_019918 // GO:0003674 // molecular_function // no biological data available /// NM_019918 // GO:0004871 // signal transducer activity // inferred from electronic annotation /// NM_019918 // GO:0004872 // receptor activity // inferred from electronic annotation /// NM_019918 // GO:0004930 // G-protein coupled receptor activity // inferred from electronic annotation /// ENSMUST00000029406 // GO:0…
RIKEN cDNA 9330155M09 gene	9330155M09Rik	AK038707	1.06309	up	-1.88698	down	-2.06302	down	-1.02841	down	-0.298196	-0.386455	0.617885	0.6583	320756	AK038707 // GO:0008150 // biological_process // no biological data available	AK038707 // GO:0005575 // cellular_component // no biological data available	AK038707 // GO:0003674 // molecular_function // no biological data available
kallikrein 1-related peptidase b27	Klk1b27	AB039275	1.06293	up	-1.25766	down	-2.03386	down	-1.52144	down	-0.0499965	-0.138043	0.280742	0.886177	16619	NM_020268 // GO:0006508 // proteolysis // inferred from direct assay /// ENSMUST00000079859 // GO:0006508 // proteolysis // inferred from direct assay /// AB039275 // GO:0006508 // proteolysis // inferred from direct assay		NM_020268 // GO:0003824 // catalytic activity // inferred from electronic annotation /// NM_020268 // GO:0004252 // serine-type endopeptidase activity // inferred from direct assay /// NM_020268 // GO:0008233 // peptidase activity // inferred from direct assay /// NM_020268 // GO:0008236 // serine-type peptidase activity // inferred from electronic annotation /// NM_020268 // GO:0016787 // hydrol…
oxoglutarate (alpha-ketoglutarate) receptor 1	Oxgr1	AY612852	1.05808	up	-2.34285	down	-2.57902	down	-1.04038	down	-0.709203	-0.790653	0.51906	0.576172	239283	NM_001001490 // GO:0007165 // signal transduction // inferred from electronic annotation /// NM_001001490 // GO:0007186 // G-protein coupled receptor protein signaling pathway // inferred from electronic annotation /// NM_001001490 // GO:0007188 // G-protein signaling, coupled to cAMP nucleotide second messenger // not recorded /// ENSMUST00000058213 // GO:0007165 // signal transduction // inferr…	NM_001001490 // GO:0005575 // cellular_component // no biological data available /// NM_001001490 // GO:0005886 // plasma membrane // inferred from electronic annotation /// NM_001001490 // GO:0016020 // membrane // inferred from electronic annotation /// NM_001001490 // GO:0016021 // integral to membrane // inferred from electronic annotation /// ENSMUST00000058213 // GO:0005575 // cellular_comp…	NM_001001490 // GO:0001609 // adenosine receptor activity, G-protein coupled // not recorded /// NM_001001490 // GO:0001883 // purine nucleoside binding // not recorded /// NM_001001490 // GO:0004871 // signal transducer activity // inferred from electronic annotation /// NM_001001490 // GO:0004872 // receptor activity // inferred from electronic annotation /// NM_001001490 // GO:0004930 // G-pro…
RIKEN cDNA 3110053B16 gene | hypothetical protein LOC100046614	3110053B16Rik|LOC100046614	AK148766	1.05723	up	-1.96932	down	-2.14093	down	-1.02829	down	-0.507961	-0.58825	0.469735	0.509988	382686 | 100046614	AK148766 // GO:0008150 // biological_process // no biological data available	AK148766 // GO:0005575 // cellular_component // no biological data available	AK148766 // GO:0003674 // molecular_function // no biological data available
meiosis expressed gene 1	Meig1	BC049538	1.05649	up	-2.80723	down	-3.19508	down	-1.0773	down	-0.781904	-0.861187	0.707246	0.814666	104362	NM_008579 // GO:0007126 // meiosis // inferred from electronic annotation /// ENSMUST00000064685 // GO:0007126 // meiosis // inferred from electronic annotation /// ENSMUST00000115084 // GO:0007126 // meiosis // inferred from electronic annotation /// ENSMUST00000115081 // GO:0007126 // meiosis // inferred from electronic annotation /// ENSMUST00000115082 // GO:0007126 // meiosis // inferred from…	NM_008579 // GO:0005634 // nucleus // inferred from direct assay /// ENSMUST00000064685 // GO:0005634 // nucleus // inferred from direct assay /// ENSMUST00000115084 // GO:0005634 // nucleus // inferred from direct assay /// ENSMUST00000115081 // GO:0005634 // nucleus // inferred from direct assay /// ENSMUST00000115082 // GO:0005634 // nucleus // inferred from direct assay /// ENSMUST00000115083…	NM_008579 // GO:0005515 // protein binding // inferred from physical interaction /// ENSMUST00000064685 // GO:0005515 // protein binding // inferred from physical interaction /// ENSMUST00000115084 // GO:0005515 // protein binding // inferred from physical interaction /// ENSMUST00000115081 // GO:0005515 // protein binding // inferred from physical interaction /// ENSMUST00000115082 // GO:0005515…
oocyte specific homeobox 3 | predicted gene 4745	Obox3|Gm4745	AY094981	1.05544	up	-2.42775	down	-2.50539	down	1.02273	up	-0.668031	-0.745881	0.611587	0.579155	246791 | 194588	NM_145707 // GO:0008150 // biological_process // no biological data available /// ENSMUST00000086122 // GO:0008150 // biological_process // no biological data available /// AY094981 // GO:0008150 // biological_process // no biological data available /// NM_001038676 // GO:0008150 // biological_process // no biological data available	NM_145707 // GO:0005575 // cellular_component // no biological data available /// NM_145707 // GO:0005634 // nucleus // inferred from electronic annotation /// ENSMUST00000086122 // GO:0005575 // cellular_component // no biological data available /// ENSMUST00000086122 // GO:0005634 // nucleus // inferred from electronic annotation /// AY094981 // GO:0005575 // cellular_component // no biological…	NM_145707 // GO:0003674 // molecular_function // no biological data available /// NM_145707 // GO:0003677 // DNA binding // inferred from electronic annotation /// ENSMUST00000086122 // GO:0003674 // molecular_function // no biological data available /// ENSMUST00000086122 // GO:0003677 // DNA binding // inferred from electronic annotation /// AY094981 // GO:0003674 // molecular_function // no bi…
ataxia telangiectasia mutated homolog (human)	Atm	U43678	1.04832	up	2.10853	up	1.68417	up	-1.19426	down	0.469788	0.401703	-0.606452	-0.350339	11920	NM_007499 // GO:0000077 // DNA damage checkpoint // inferred from mutant phenotype /// NM_007499 // GO:0001666 // response to hypoxia // not recorded /// NM_007499 // GO:0001756 // somitogenesis // inferred from genetic interaction /// NM_007499 // GO:0002331 // pre-B cell allelic exclusion // inferred from mutant phenotype /// NM_007499 // GO:0006281 // DNA repair // inferred from direct assay /…	NM_007499 // GO:0005634 // nucleus // not recorded /// NM_007499 // GO:0005634 // nucleus // traceable author statement /// NM_007499 // GO:0005654 // nucleoplasm // not recorded /// NM_007499 // GO:0005737 // cytoplasm // not recorded /// NM_007499 // GO:0005819 // spindle // inferred from direct assay /// NM_007499 // GO:0031410 // cytoplasmic vesicle // inferred from electronic annotation /// …	NM_007499 // GO:0000166 // nucleotide binding // inferred from electronic annotation /// NM_007499 // GO:0003677 // DNA binding // inferred from electronic annotation /// NM_007499 // GO:0004672 // protein kinase activity // inferred from direct assay /// NM_007499 // GO:0004672 // protein kinase activity // traceable author statement /// NM_007499 // GO:0004674 // protein serine/threonine kinase…
RAB39B, member RAS oncogene family	Rab39b	BC050853	1.04675	up	2.17218	up	1.4677	up	-1.41388	down	0.356507	0.290586	-0.762636	-0.262973	67790	NM_175122 // GO:0006810 // transport // inferred from electronic annotation /// NM_175122 // GO:0007264 // small GTPase mediated signal transduction // inferred from electronic annotation /// NM_175122 // GO:0008150 // biological_process // no biological data available /// NM_175122 // GO:0015031 // protein transport // inferred from electronic annotation /// ENSMUST00000033545 // GO:0006810 // t…	NM_175122 // GO:0005575 // cellular_component // no biological data available /// NM_175122 // GO:0005886 // plasma membrane // inferred from electronic annotation /// NM_175122 // GO:0016020 // membrane // inferred from electronic annotation /// ENSMUST00000033545 // GO:0005575 // cellular_component // no biological data available /// ENSMUST00000033545 // GO:0005886 // plasma membrane // inferr…	NM_175122 // GO:0000166 // nucleotide binding // inferred from electronic annotation /// NM_175122 // GO:0003674 // molecular_function // no biological data available /// NM_175122 // GO:0005525 // GTP binding // inferred from electronic annotation /// ENSMUST00000033545 // GO:0000166 // nucleotide binding // inferred from electronic annotation /// ENSMUST00000033545 // GO:0003674 // molecular_fu…
leucine zipper protein 4 | ovary testis transcribed | predicted gene 15085 | predicted gene 15127 | predicted gene, OTTMUSG00000019001 | predicted gene 15128 | predicted gene 10439 | predicted gene 15097 | predicted gene 15091	Luzp4|Ott|Gm15085|Gm15127|OTTMUSG00000019001|Gm15128|Gm10439|Gm15097|Gm15091	BC109131	1.04633	up	-1.84831	down	-2.21929	down	-1.14755	down	-0.471194	-0.536528	0.415012	0.613571	434865 | 18422 | 100039934 | 434866 | 434864 | 434863 | 382243 | 434869 | 382244	NM_001114383 // GO:0008150 // biological_process // no biological data available /// NM_011022 // GO:0008150 // biological_process // no biological data available /// NM_001122734 // GO:0008150 // biological_process // no biological data available /// NM_001114400 // GO:0008150 // biological_process // no biological data available /// NM_001081648 // GO:0008150 // biological_process // no biologi…	NM_001114383 // GO:0005575 // cellular_component // no biological data available /// NM_011022 // GO:0005575 // cellular_component // no biological data available /// NM_001122734 // GO:0005575 // cellular_component // no biological data available /// NM_001114400 // GO:0005575 // cellular_component // no biological data available /// NM_001081648 // GO:0005575 // cellular_component // no biologi…	NM_001114383 // GO:0003674 // molecular_function // no biological data available /// NM_011022 // GO:0003674 // molecular_function // no biological data available /// NM_001122734 // GO:0003674 // molecular_function // no biological data available /// NM_001114400 // GO:0003674 // molecular_function // no biological data available /// NM_001081648 // GO:0003674 // molecular_function // no biologi…
predicted gene 6878	Gm6878		1.0414	up	-1.70967	down	-2.0823	down	-1.16953	down	-0.435056	-0.493581	0.338666	0.564596	628416	NM_001037931 // GO:0008150 // biological_process // no biological data available /// ENSMUST00000100448 // GO:0008150 // biological_process // no biological data available	NM_001037931 // GO:0005575 // cellular_component // no biological data available /// ENSMUST00000100448 // GO:0005575 // cellular_component // no biological data available	NM_001037931 // GO:0003674 // molecular_function // no biological data available /// ENSMUST00000100448 // GO:0003674 // molecular_function // no biological data available
DNA segment, Chr 19, ERATO Doi 652, expressed	D19Ertd652e	BC107403	1.03666	up	-2.2521	down	-2.02006	down	1.15574	up	-0.390922	-0.44287	0.780346	0.571526	70806	BC107403 // GO:0008150 // biological_process // no biological data available	BC107403 // GO:0005575 // cellular_component // no biological data available	BC107403 // GO:0003674 // molecular_function // no biological data available
minichromosome maintenance deficient 2 mitotin (S. cerevisiae)	Mcm2	BC055318	1.03328	up	1.64537	up	2.05523	up	1.29067	up	0.396419	0.349189	-0.321989	-0.69011	17216	NM_008564 // GO:0006260 // DNA replication // inferred from electronic annotation /// NM_008564 // GO:0006268 // DNA unwinding involved in replication // inferred from direct assay /// NM_008564 // GO:0006270 // DNA-dependent DNA replication initiation // traceable author statement /// NM_008564 // GO:0006334 // nucleosome assembly // inferred from direct assay /// NM_008564 // GO:0006350 // tran…	NM_008564 // GO:0005634 // nucleus // inferred from direct assay /// NM_008564 // GO:0005664 // nuclear origin of replication recognition complex // inferred from direct assay /// ENSMUST00000058011 // GO:0005634 // nucleus // inferred from direct assay /// ENSMUST00000058011 // GO:0005664 // nuclear origin of replication recognition complex // inferred from direct assay /// BC055318 // GO:000563…	NM_008564 // GO:0000166 // nucleotide binding // inferred from electronic annotation /// NM_008564 // GO:0003677 // DNA binding // inferred from electronic annotation /// NM_008564 // GO:0003688 // DNA replication origin binding // inferred from direct assay /// NM_008564 // GO:0005515 // protein binding // inferred from physical interaction /// NM_008564 // GO:0005524 // ATP binding // inferred …
dynein, axonemal, heavy chain 3	Dnahc3		1.03083	up	-2.08862	down	-2.43327	down	-1.13017	down	-0.604693	-0.648496	0.457858	0.634399	381917	XM_355934 // GO:0007018 // microtubule-based movement // inferred from electronic annotation /// XM_355934 // GO:0008150 // biological_process // no biological data available	XM_355934 // GO:0005575 // cellular_component // no biological data available /// XM_355934 // GO:0005737 // cytoplasm // inferred from electronic annotation /// XM_355934 // GO:0005856 // cytoskeleton // inferred from electronic annotation /// XM_355934 // GO:0005874 // microtubule // inferred from electronic annotation /// XM_355934 // GO:0005929 // cilium // inferred from electronic annotation…	XM_355934 // GO:0000166 // nucleotide binding // inferred from electronic annotation /// XM_355934 // GO:0003674 // molecular_function // no biological data available /// XM_355934 // GO:0003774 // motor activity // inferred from electronic annotation /// XM_355934 // GO:0003777 // microtubule motor activity // inferred from electronic annotation /// XM_355934 // GO:0005524 // ATP binding // infe…
RIKEN cDNA 2900092C05 gene	2900092C05Rik	BC087883	1.02981	up	-1.91958	down	-2.23161	down	-1.1289	down	-0.388007	-0.430381	0.552785	0.727701	73090	BC087883 // GO:0008150 // biological_process // no biological data available /// ENSMUST00000032541 // GO:0008150 // biological_process // no biological data available	BC087883 // GO:0005575 // cellular_component // no biological data available /// ENSMUST00000032541 // GO:0005575 // cellular_component // no biological data available	BC087883 // GO:0003674 // molecular_function // no biological data available /// ENSMUST00000032541 // GO:0003674 // molecular_function // no biological data available
dynein, axonemal, heavy chain 3	Dnahc3		1.02978	up	-2.18133	down	-2.39141	down	-1.06461	down	-0.553915	-0.596252	0.571293	0.661612	381917	XM_355934 // GO:0007018 // microtubule-based movement // inferred from electronic annotation /// XM_355934 // GO:0008150 // biological_process // no biological data available	XM_355934 // GO:0005575 // cellular_component // no biological data available /// XM_355934 // GO:0005737 // cytoplasm // inferred from electronic annotation /// XM_355934 // GO:0005856 // cytoskeleton // inferred from electronic annotation /// XM_355934 // GO:0005874 // microtubule // inferred from electronic annotation /// XM_355934 // GO:0005929 // cilium // inferred from electronic annotation…	XM_355934 // GO:0000166 // nucleotide binding // inferred from electronic annotation /// XM_355934 // GO:0003674 // molecular_function // no biological data available /// XM_355934 // GO:0003774 // motor activity // inferred from electronic annotation /// XM_355934 // GO:0003777 // microtubule motor activity // inferred from electronic annotation /// XM_355934 // GO:0005524 // ATP binding // infe…
olfactory receptor 1296, pseudogene 1	Olfr1296-ps1		1.02918	up	-1.66867	down	-2.03971	down	-1.1877	down	-0.410507	-0.452001	0.328194	0.576366	668822
predicted gene 9931	Gm9931		1.02769	up	-2.81424	down	-3.06534	down	-1.05988	down	-0.760825	-0.800226	0.73192	0.815819	791353	ENSMUST00000066758 // GO:0008150 // biological_process // no biological data available	ENSMUST00000066758 // GO:0005575 // cellular_component // no biological data available	ENSMUST00000066758 // GO:0003674 // molecular_function // no biological data available
phospholipase B1	Plb1		1.02714	up	-1.78858	down	-2.16242	down	-1.17707	down	-0.467242	-0.505871	0.371572	0.606776	665270	NM_001081407 // GO:0006629 // lipid metabolic process // inferred from electronic annotation /// NM_001081407 // GO:0008150 // biological_process // no biological data available /// NM_001081407 // GO:0016042 // lipid catabolic process // inferred from electronic annotation /// ENSMUST00000101376 // GO:0006629 // lipid metabolic process // inferred from electronic annotation /// ENSMUST0000010137…	NM_001081407 // GO:0005575 // cellular_component // no biological data available /// NM_001081407 // GO:0005886 // plasma membrane // inferred from electronic annotation /// NM_001081407 // GO:0016020 // membrane // inferred from electronic annotation /// NM_001081407 // GO:0016021 // integral to membrane // inferred from electronic annotation /// ENSMUST00000101376 // GO:0005575 // cellular_comp…	NM_001081407 // GO:0003674 // molecular_function // no biological data available /// NM_001081407 // GO:0004622 // lysophospholipase activity // inferred from electronic annotation /// NM_001081407 // GO:0004623 // phospholipase A2 activity // inferred from electronic annotation /// NM_001081407 // GO:0016298 // lipase activity // inferred from electronic annotation /// NM_001081407 // GO:0016787…
predicted gene 11556	Gm11556		1.02625	up	-2.27294	down	-2.29969	down	1.01431	up	-0.526822	-0.5642	0.657738	0.637239	629924
ovary testis transcribed | predicted gene 15085 | predicted gene 15127 | predicted gene, OTTMUSG00000019001 | leucine zipper protein 4 | predicted gene 15097 | predicted gene 15091 | predicted gene 10439 | predicted gene 15128	Ott|Gm15085|Gm15127|OTTMUSG00000019001|Luzp4|Gm15097|Gm15091|Gm10439|Gm15128	BC109131	1.0248	up	-2.5009	down	-2.82119	down	-1.10077	down	-0.72268	-0.758016	0.59977	0.738288	18422 | 100039934 | 434866 | 434864 | 434865 | 434869 | 382244 | 382243 | 434863	NM_011022 // GO:0008150 // biological_process // no biological data available /// NM_001122734 // GO:0008150 // biological_process // no biological data available /// NM_001114400 // GO:0008150 // biological_process // no biological data available /// NM_001081648 // GO:0008150 // biological_process // no biological data available /// NM_001114383 // GO:0008150 // biological_process // no biologi…	NM_011022 // GO:0005575 // cellular_component // no biological data available /// NM_001122734 // GO:0005575 // cellular_component // no biological data available /// NM_001114400 // GO:0005575 // cellular_component // no biological data available /// NM_001081648 // GO:0005575 // cellular_component // no biological data available /// NM_001114383 // GO:0005575 // cellular_component // no biologi…	NM_011022 // GO:0003674 // molecular_function // no biological data available /// NM_001122734 // GO:0003674 // molecular_function // no biological data available /// NM_001114400 // GO:0003674 // molecular_function // no biological data available /// NM_001081648 // GO:0003674 // molecular_function // no biological data available /// NM_001114383 // GO:0003674 // molecular_function // no biologi…
predicted gene 11639	Gm11639		1.02476	up	-2.436	down	-2.54478	down	-1.01941	down	-0.622205	-0.657492	0.662308	0.69005	629960	ENSMUST00000055467 // GO:0008150 // biological_process // no biological data available	ENSMUST00000055467 // GO:0005575 // cellular_component // no biological data available	ENSMUST00000055467 // GO:0003674 // molecular_function // no biological data available
microRNA 34a	Mir34a		1.02318	up	-1.97328	down	-2.34888	down	-1.16338	down	-0.553477	-0.586531	0.427117	0.64544	723848
olfactory receptor 33	Olfr33	BC104110|BC104111	1.02265	up	-2.24744	down	-2.0918	down	1.09873	up	-0.455578	-0.487887	0.712704	0.576861	18332	NM_147073 // GO:0007165 // signal transduction // inferred from electronic annotation /// NM_147073 // GO:0007186 // G-protein coupled receptor protein signaling pathway // not recorded /// NM_147073 // GO:0007608 // sensory perception of smell // not recorded /// ENSMUST00000084817 // GO:0007165 // signal transduction // inferred from electronic annotation /// ENSMUST00000084817 // GO:0007186 //…	NM_147073 // GO:0016021 // integral to membrane // not recorded /// ENSMUST00000084817 // GO:0016021 // integral to membrane // not recorded /// BC104110 // GO:0016021 // integral to membrane // not recorded /// BC104111 // GO:0016021 // integral to membrane // not recorded /// ENSMUST00000106909 // GO:0016021 // integral to membrane // not recorded /// ENSMUST00000106910 // GO:0016021 // integra…	NM_147073 // GO:0004871 // signal transducer activity // inferred from electronic annotation /// NM_147073 // GO:0004872 // receptor activity // inferred from electronic annotation /// NM_147073 // GO:0004930 // G-protein coupled receptor activity // inferred from electronic annotation /// NM_147073 // GO:0004984 // olfactory receptor activity // not recorded /// ENSMUST00000084817 // GO:0004871 …
vomeronasal 1 receptor 201	Vmn1r201		1.02223	up	-2.07092	down	-1.93328	down	1.09501	up	-0.539736	-0.571456	0.510534	0.379596	171255	NM_134221 // GO:0019236 // response to pheromone // inferred from sequence or structural similarity /// ENSMUST00000091730 // GO:0019236 // response to pheromone // inferred from sequence or structural similarity	NM_134221 // GO:0005887 // integral to plasma membrane // inferred from sequence or structural similarity /// ENSMUST00000091730 // GO:0005887 // integral to plasma membrane // inferred from sequence or structural similarity	NM_134221 // GO:0004872 // receptor activity // inferred from electronic annotation /// NM_134221 // GO:0005550 // pheromone binding // inferred from sequence or structural similarity /// NM_134221 // GO:0016503 // pheromone receptor activity // inferred from sequence or structural similarity /// ENSMUST00000091730 // GO:0004872 // receptor activity // inferred from electronic annotation /// ENSM…
triadin	Trdn	AF223417	1.02068	up	-2.30184	down	-2.48061	down	-1.05582	down	-0.740169	-0.769706	0.462619	0.540987	76757	NM_029726 // GO:0006874 // cellular calcium ion homeostasis // not recorded /// NM_029726 // GO:0008150 // biological_process // no biological data available /// NM_029726 // GO:0010880 // regulation of release of sequestered calcium ion into cytosol by sarcoplasmic reticulum // not recorded /// NM_029726 // GO:0032235 // negative regulation of calcium ion transport via store-operated calcium cha…	NM_029726 // GO:0005792 // microsome // not recorded /// NM_029726 // GO:0014701 // junctional sarcoplasmic reticulum membrane // not recorded /// NM_029726 // GO:0016020 // membrane // traceable author statement /// ENSMUST00000050626 // GO:0005792 // microsome // not recorded /// ENSMUST00000050626 // GO:0014701 // junctional sarcoplasmic reticulum membrane // not recorded /// ENSMUST0000005062…	NM_029726 // GO:0005515 // protein binding // not recorded /// NM_029726 // GO:0005515 // protein binding // traceable author statement /// ENSMUST00000050626 // GO:0005515 // protein binding // not recorded /// ENSMUST00000050626 // GO:0005515 // protein binding // traceable author statement /// AF223417 // GO:0005515 // protein binding // not recorded /// AF223417 // GO:0005515 // protein bindi…
kelch-like 1 (Drosophila)	Klhl1	BC094584	1.01971	up	-1.87578	down	-2.08766	down	-1.09145	down	-0.411341	-0.439493	0.496148	0.622394	93688	NM_053105 // GO:0007626 // locomotory behavior // inferred from mutant phenotype /// NM_053105 // GO:0007628 // adult walking behavior // inferred from mutant phenotype /// NM_053105 // GO:0016358 // dendrite development // inferred from mutant phenotype /// NM_053105 // GO:0021680 // cerebellar Purkinje cell layer development // inferred from mutant phenotype /// ENSMUST00000022666 // GO:0007626…	NM_053105 // GO:0005737 // cytoplasm // inferred from electronic annotation /// NM_053105 // GO:0005856 // cytoskeleton // inferred from electronic annotation /// NM_053105 // GO:0030425 // dendrite // inferred from direct assay /// NM_053105 // GO:0043025 // neuronal cell body // inferred from direct assay /// ENSMUST00000022666 // GO:0005737 // cytoplasm // inferred from electronic annotation /…	NM_053105 // GO:0003779 // actin binding // inferred from electronic annotation /// NM_053105 // GO:0005515 // protein binding // inferred from electronic annotation /// ENSMUST00000022666 // GO:0003779 // actin binding // inferred from electronic annotation /// ENSMUST00000022666 // GO:0005515 // protein binding // inferred from electronic annotation /// BC094584 // GO:0003779 // actin binding /…
docking protein 6	Dok6	BC138955	1.01962	up	-1.84191	down	-2.26471	down	-1.20589	down	-0.435699	-0.463725	0.445505	0.7156	623279	NM_001039173 // GO:0008150 // biological_process // no biological data available /// ENSMUST00000097495 // GO:0008150 // biological_process // no biological data available /// BC138955 // GO:0008150 // biological_process // no biological data available	NM_001039173 // GO:0005575 // cellular_component // no biological data available /// ENSMUST00000097495 // GO:0005575 // cellular_component // no biological data available /// BC138955 // GO:0005575 // cellular_component // no biological data available	NM_001039173 // GO:0003674 // molecular_function // no biological data available /// NM_001039173 // GO:0005158 // insulin receptor binding // inferred from electronic annotation /// ENSMUST00000097495 // GO:0003674 // molecular_function // no biological data available /// ENSMUST00000097495 // GO:0005158 // insulin receptor binding // inferred from electronic annotation /// BC138955 // GO:000367…
citron	Cit	AF086824|U39904|BC023775|BC051165|AF086823|AK132200|AK145037|BC031156|AK048090	1.01819	up	2.0398	up	1.48305	up	-1.35084	down	0.474257	0.448255	-0.554169	-0.120311	12704	NM_007708 // GO:0000070 // mitotic sister chromatid segregation // inferred from mutant phenotype /// NM_007708 // GO:0000086 // G2/M transition of mitotic cell cycle // not recorded /// NM_007708 // GO:0000910 // cytokinesis // inferred from mutant phenotype /// NM_007708 // GO:0006468 // protein amino acid phosphorylation // inferred from electronic annotation /// NM_007708 // GO:0007030 // Gol…	NM_007708 // GO:0001726 // ruffle // inferred from direct assay /// NM_007708 // GO:0005737 // cytoplasm // inferred from direct assay /// NM_007708 // GO:0005773 // vacuole // inferred from direct assay /// NM_007708 // GO:0005794 // Golgi apparatus // not recorded /// NM_007708 // GO:0015629 // actin cytoskeleton // inferred from direct assay /// ENSMUST00000051704 // GO:0001726 // ruffle // in…	NM_007708 // GO:0000166 // nucleotide binding // inferred from electronic annotation /// NM_007708 // GO:0004672 // protein kinase activity // inferred from electronic annotation /// NM_007708 // GO:0004674 // protein serine/threonine kinase activity // inferred from direct assay /// NM_007708 // GO:0005083 // small GTPase regulator activity // inferred from electronic annotation /// NM_007708 //…
microRNA 1-1	Mir1-1		1.01812	up	-3.32025	down	-3.24205	down	1.04268	up	-0.934191	-0.960102	0.797102	0.736805	387136
leucine rich repeat and Ig domain containing 2	Lingo2	BC090619	1.01032	up	-2.33953	down	-2.27003	down	1.04126	up	-0.559354	-0.574169	0.666865	0.608541	242384		NM_001166000 // GO:0016020 // membrane // inferred from electronic annotation /// NM_001166000 // GO:0016021 // integral to membrane // inferred from electronic annotation /// NM_001165999 // GO:0016020 // membrane // inferred from electronic annotation /// NM_001165999 // GO:0016021 // integral to membrane // inferred from electronic annotation /// NM_175516 // GO:0016020 // membrane // inferred…	NM_001166000 // GO:0005515 // protein binding // inferred from electronic annotation /// NM_001165999 // GO:0005515 // protein binding // inferred from electronic annotation /// NM_175516 // GO:0005515 // protein binding // inferred from electronic annotation /// NM_001166001 // GO:0005515 // protein binding // inferred from electronic annotation /// ENSMUST00000108122 // GO:0005515 // protein bi…
pyroglutamyl-peptidase I-like	Pgpep1l		1.00527	up	-1.71461	down	-2.05891	down	-1.19452	down	-0.514585	-0.522167	0.263292	0.519717	78444	NM_030101 // GO:0006508 // proteolysis // inferred from electronic annotation /// NM_030101 // GO:0008150 // biological_process // no biological data available /// ENSMUST00000032770 // GO:0006508 // proteolysis // inferred from electronic annotation /// ENSMUST00000032770 // GO:0008150 // biological_process // no biological data available	NM_030101 // GO:0005575 // cellular_component // no biological data available /// ENSMUST00000032770 // GO:0005575 // cellular_component // no biological data available	NM_030101 // GO:0003674 // molecular_function // no biological data available /// NM_030101 // GO:0008233 // peptidase activity // inferred from electronic annotation /// NM_030101 // GO:0008234 // cysteine-type peptidase activity // inferred from electronic annotation /// NM_030101 // GO:0016787 // hydrolase activity // inferred from electronic annotation /// ENSMUST00000032770 // GO:0003674 // …
similar to RIKEN cDNA 1700029H17 | spermiogenesis specific transcript on the Y family member | hypothetical protein LOC100041256 | hypothetical protein LOC100039810 | hypothetical protein LOC100040031 | hypothetical protein LOC100039614 | spermiogenesis specific transcript on the Y 2-like | hypothetical protein LOC100040943	LOC382133|LOC100039753|LOC100041256|LOC100039810|LOC100040031|LOC100039614|LOC100041223|LOC100040943	BC049586|M38248|BC089466|BC100413|BC089467|L04851|L04853	1.00478	up	-2.65047	down	-3.21943	down	-1.20888	down	-0.837511	-0.844395	0.568738	0.842413	382133 | 100039753 | 100041256 | 100039810 | 100040031 | 100039614 | 100041223 | 100040943
RIKEN cDNA 3110052M02 gene | zinc finger protein 51 pseudogene	3110052M02Rik|Gm10509	AB010360	-1.00032	down	2.5973	up	1.83007	up	-1.41969	down	0.465848	0.466316	-0.911163	-0.405582	73229 | 100310809	NM_001166497 // GO:0008150 // biological_process // no biological data available /// ENSMUST00000039726 // GO:0008150 // biological_process // no biological data available /// ENSMUST00000097384 // GO:0008150 // biological_process // no biological data available /// AB010360 // GO:0008150 // biological_process // no biological data available	NM_001166497 // GO:0005575 // cellular_component // no biological data available /// ENSMUST00000039726 // GO:0005575 // cellular_component // no biological data available /// ENSMUST00000097384 // GO:0005575 // cellular_component // no biological data available /// AB010360 // GO:0005575 // cellular_component // no biological data available	NM_001166497 // GO:0003674 // molecular_function // no biological data available /// ENSMUST00000039726 // GO:0003674 // molecular_function // no biological data available /// ENSMUST00000097384 // GO:0003674 // molecular_function // no biological data available /// AB010360 // GO:0003674 // molecular_function // no biological data available
cytochrome P450, family 2, subfamily a, polypeptide 12	Cyp2a12	L06463	-1.00232	down	-2.32579	down	-2.60898	down	-1.12436	down	-0.652305	-0.648962	0.565417	0.734521	13085	NM_133657 // GO:0009804 // coumarin metabolic process // not recorded /// NM_133657 // GO:0055114 // oxidation reduction // inferred from electronic annotation /// ENSMUST00000075552 // GO:0009804 // coumarin metabolic process // not recorded /// ENSMUST00000075552 // GO:0055114 // oxidation reduction // inferred from electronic annotation /// L06463 // GO:0009804 // coumarin metabolic process //…	NM_133657 // GO:0005783 // endoplasmic reticulum // inferred from electronic annotation /// NM_133657 // GO:0005792 // microsome // not recorded /// NM_133657 // GO:0016020 // membrane // inferred from electronic annotation /// ENSMUST00000075552 // GO:0005783 // endoplasmic reticulum // inferred from electronic annotation /// ENSMUST00000075552 // GO:0005792 // microsome // not recorded /// ENSM…	NM_133657 // GO:0004497 // monooxygenase activity // inferred from electronic annotation /// NM_133657 // GO:0005506 // iron ion binding // inferred from electronic annotation /// NM_133657 // GO:0008395 // steroid hydroxylase activity // not recorded /// NM_133657 // GO:0009055 // electron carrier activity // inferred from electronic annotation /// NM_133657 // GO:0016491 // oxidoreductase activ…
a disintegrin and metallopeptidase domain 26A (testase 3)	Adam26a	AF167404	-1.01178	down	-1.87257	down	-2.09765	down	-1.13339	down	-0.520339	-0.503443	0.384683	0.565329	13525	NM_010085 // GO:0006508 // proteolysis // inferred from electronic annotation /// NM_010085 // GO:0007275 // multicellular organismal development // inferred from electronic annotation /// NM_010085 // GO:0007283 // spermatogenesis // inferred from electronic annotation /// NM_010085 // GO:0008150 // biological_process // no biological data available /// NM_010085 // GO:0030154 // cell differenti…	NM_010085 // GO:0005575 // cellular_component // no biological data available /// NM_010085 // GO:0016020 // membrane // inferred from electronic annotation /// NM_010085 // GO:0016021 // integral to membrane // inferred from electronic annotation /// ENSMUST00000049577 // GO:0005575 // cellular_component // no biological data available /// ENSMUST00000049577 // GO:0016020 // membrane // inferred…	NM_010085 // GO:0004222 // metalloendopeptidase activity // inferred from electronic annotation /// NM_010085 // GO:0005178 // integrin binding // inferred from sequence or structural similarity /// NM_010085 // GO:0008233 // peptidase activity // inferred from electronic annotation /// NM_010085 // GO:0008237 // metallopeptidase activity // inferred from sequence or structural similarity /// NM_…
carcinoembryonic antigen-related cell adhesion molecule 14	Ceacam14	BC099412	-1.01343	down	-2.05975	down	-2.09574	down	-1.03114	down	-0.601782	-0.582533	0.440685	0.48493	67084	NM_025957 // GO:0008150 // biological_process // no biological data available /// ENSMUST00000023953 // GO:0008150 // biological_process // no biological data available /// BC099412 // GO:0008150 // biological_process // no biological data available	NM_025957 // GO:0005575 // cellular_component // no biological data available /// ENSMUST00000023953 // GO:0005575 // cellular_component // no biological data available /// BC099412 // GO:0005575 // cellular_component // no biological data available	NM_025957 // GO:0003674 // molecular_function // no biological data available /// ENSMUST00000023953 // GO:0003674 // molecular_function // no biological data available /// BC099412 // GO:0003674 // molecular_function // no biological data available
ankyrin repeat domain 7	Ankrd7	BC049731	-1.01401	down	-2.03088	down	-2.07059	down	-1.03384	down	-0.431383	-0.411311	0.590723	0.638731	75196	NM_001167757 // GO:0008150 // biological_process // no biological data available /// NM_029202 // GO:0008150 // biological_process // no biological data available /// ENSMUST00000031489 // GO:0008150 // biological_process // no biological data available /// BC049731 // GO:0008150 // biological_process // no biological data available /// ENSMUST00000115396 // GO:0008150 // biological_process // no…	NM_001167757 // GO:0005575 // cellular_component // no biological data available /// NM_029202 // GO:0005575 // cellular_component // no biological data available /// ENSMUST00000031489 // GO:0005575 // cellular_component // no biological data available /// BC049731 // GO:0005575 // cellular_component // no biological data available /// ENSMUST00000115396 // GO:0005575 // cellular_component // no…	NM_001167757 // GO:0003674 // molecular_function // no biological data available /// NM_029202 // GO:0003674 // molecular_function // no biological data available /// ENSMUST00000031489 // GO:0003674 // molecular_function // no biological data available /// BC049731 // GO:0003674 // molecular_function // no biological data available /// ENSMUST00000115396 // GO:0003674 // molecular_function // no…
sorting nexin 12	Snx12	BC002009	-1.01697	down	1.96102	up	2.02319	up	1.01448	up	0.611876	0.636158	-0.359732	-0.380471	55988	NM_001110310 // GO:0006810 // transport // inferred from electronic annotation /// NM_001110310 // GO:0007154 // cell communication // inferred from electronic annotation /// NM_001110310 // GO:0008150 // biological_process // no biological data available /// NM_001110310 // GO:0015031 // protein transport // inferred from electronic annotation /// NM_018875 // GO:0006810 // transport // inferred…	NM_001110310 // GO:0005575 // cellular_component // no biological data available /// NM_018875 // GO:0005575 // cellular_component // no biological data available /// NM_001110311 // GO:0005575 // cellular_component // no biological data available /// ENSMUST00000120389 // GO:0005575 // cellular_component // no biological data available /// ENSMUST00000077876 // GO:0005575 // cellular_component /…	NM_001110310 // GO:0003674 // molecular_function // no biological data available /// NM_001110310 // GO:0005515 // protein binding // inferred from electronic annotation /// NM_001110310 // GO:0035091 // phosphoinositide binding // inferred from electronic annotation /// NM_018875 // GO:0003674 // molecular_function // no biological data available /// NM_018875 // GO:0005515 // protein binding //…
olfactory receptor 624	Olfr624		-1.02538	down	-2.50452	down	-2.24861	down	1.08624	up	-0.669166	-0.633013	0.65537	0.536021	258189	NM_001011865 // GO:0007165 // signal transduction // inferred from electronic annotation /// NM_001011865 // GO:0007186 // G-protein coupled receptor protein signaling pathway // not recorded /// NM_001011865 // GO:0007608 // sensory perception of smell // not recorded /// ENSMUST00000062144 // GO:0007165 // signal transduction // inferred from electronic annotation /// ENSMUST00000062144 // GO:0…	NM_001011865 // GO:0016021 // integral to membrane // not recorded /// ENSMUST00000062144 // GO:0016021 // integral to membrane // not recorded	NM_001011865 // GO:0004871 // signal transducer activity // inferred from electronic annotation /// NM_001011865 // GO:0004872 // receptor activity // inferred from electronic annotation /// NM_001011865 // GO:0004930 // G-protein coupled receptor activity // inferred from electronic annotation /// NM_001011865 // GO:0004984 // olfactory receptor activity // not recorded /// ENSMUST00000062144 //…
dynein, axonemal, heavy chain 10	Dnahc10		-1.0265	down	-1.59559	down	-2.03859	down	-1.31149	down	-0.436595	-0.398865	0.237497	0.628704	56087	NM_019536 // GO:0007018 // microtubule-based movement // traceable author statement	NM_019536 // GO:0005858 // axonemal dynein complex // traceable author statement	NM_019536 // GO:0003777 // microtubule motor activity // traceable author statement
predicted gene 13242	Gm13242		-1.02681	down	-2.0992	down	-2.16418	down	-1.0586	down	-0.585313	-0.547139	0.48453	0.566681	100041379	NM_001103158 // GO:0008150 // biological_process // no biological data available /// ENSMUST00000105738 // GO:0008150 // biological_process // no biological data available /// ENSMUST00000077751 // GO:0008150 // biological_process // no biological data available	NM_001103158 // GO:0005575 // cellular_component // no biological data available /// ENSMUST00000105738 // GO:0005575 // cellular_component // no biological data available /// ENSMUST00000077751 // GO:0005575 // cellular_component // no biological data available	NM_001103158 // GO:0003674 // molecular_function // no biological data available /// NM_001103158 // GO:0046872 // metal ion binding // inferred from electronic annotation /// ENSMUST00000105738 // GO:0003674 // molecular_function // no biological data available /// ENSMUST00000105738 // GO:0046872 // metal ion binding // inferred from electronic annotation /// ENSMUST00000077751 // GO:0003674 //…
hyaluronoglucosaminidase 6	Hyal6	BC151178	-1.02752	down	-2.49441	down	-2.09945	down	1.1563	up	-0.463088	-0.423918	0.855608	0.64609	74409	NM_028920 // GO:0008150 // biological_process // no biological data available /// ENSMUST00000031690 // GO:0008150 // biological_process // no biological data available /// BC151178 // GO:0008150 // biological_process // no biological data available	NM_028920 // GO:0005575 // cellular_component // no biological data available /// ENSMUST00000031690 // GO:0005575 // cellular_component // no biological data available /// BC151178 // GO:0005575 // cellular_component // no biological data available	NM_028920 // GO:0003674 // molecular_function // no biological data available /// ENSMUST00000031690 // GO:0003674 // molecular_function // no biological data available /// BC151178 // GO:0003674 // molecular_function // no biological data available
vomeronasal 1 receptor 14	Vmn1r14		-1.02922	down	-2.11918	down	-1.61907	down	1.27173	up	-0.427312	-0.385764	0.656195	0.3094	113864	NM_053237 // GO:0007606 // sensory perception of chemical stimulus // traceable author statement /// ENSMUST00000089918 // GO:0007606 // sensory perception of chemical stimulus // traceable author statement	NM_053237 // GO:0005575 // cellular_component // no biological data available /// ENSMUST00000089918 // GO:0005575 // cellular_component // no biological data available	NM_053237 // GO:0004872 // receptor activity // inferred from sequence or structural similarity /// ENSMUST00000089918 // GO:0004872 // receptor activity // inferred from sequence or structural similarity
RIKEN cDNA 2310057N15 gene	2310057N15Rik	BC104341	-1.02998	down	-2.54093	down	-2.39514	down	1.02999	up	-0.626298	-0.583684	0.719061	0.676425	69696	BC104341 // GO:0008150 // biological_process // no biological data available /// NM_027170 // GO:0008150 // biological_process // no biological data available /// ENSMUST00000054223 // GO:0008150 // biological_process // no biological data available	BC104341 // GO:0005575 // cellular_component // no biological data available /// NM_027170 // GO:0005575 // cellular_component // no biological data available /// ENSMUST00000054223 // GO:0005575 // cellular_component // no biological data available	BC104341 // GO:0003674 // molecular_function // no biological data available /// NM_027170 // GO:0003674 // molecular_function // no biological data available /// ENSMUST00000054223 // GO:0003674 // molecular_function // no biological data available
Gen homolog 1, endonuclease (Drosophila)	Gen1	BC090653	-1.03058	down	1.47558	up	2.42362	up	1.59376	up	0.205146	0.248599	-0.356135	-1.02856	209334	NM_177331 // GO:0006281 // DNA repair // inferred from electronic annotation /// NM_177331 // GO:0006974 // response to DNA damage stimulus // inferred from electronic annotation /// NM_177331 // GO:0008150 // biological_process // no biological data available /// ENSMUST00000052581 // GO:0006281 // DNA repair // inferred from electronic annotation /// ENSMUST00000052581 // GO:0006974 // response…	NM_177331 // GO:0005575 // cellular_component // no biological data available /// NM_177331 // GO:0005634 // nucleus // inferred from electronic annotation /// ENSMUST00000052581 // GO:0005575 // cellular_component // no biological data available /// ENSMUST00000052581 // GO:0005634 // nucleus // inferred from electronic annotation /// BC090653 // GO:0005575 // cellular_component // no biological…	NM_177331 // GO:0003674 // molecular_function // no biological data available /// NM_177331 // GO:0003677 // DNA binding // inferred from electronic annotation /// NM_177331 // GO:0003824 // catalytic activity // inferred from electronic annotation /// NM_177331 // GO:0004518 // nuclease activity // inferred from electronic annotation /// NM_177331 // GO:0004519 // endonuclease activity // inferr…
olfactory receptor 826	Olfr826		-1.03067	down	-2.12681	down	-2.32803	down	-1.12818	down	-0.549157	-0.505569	0.539535	0.713538	258671	NM_146676 // GO:0007165 // signal transduction // inferred from electronic annotation /// NM_146676 // GO:0007186 // G-protein coupled receptor protein signaling pathway // not recorded /// NM_146676 // GO:0007608 // sensory perception of smell // not recorded /// ENSMUST00000078322 // GO:0007165 // signal transduction // inferred from electronic annotation /// ENSMUST00000078322 // GO:0007186 //…	NM_146676 // GO:0016021 // integral to membrane // not recorded /// ENSMUST00000078322 // GO:0016021 // integral to membrane // not recorded	NM_146676 // GO:0004871 // signal transducer activity // inferred from electronic annotation /// NM_146676 // GO:0004872 // receptor activity // inferred from electronic annotation /// NM_146676 // GO:0004930 // G-protein coupled receptor activity // inferred from electronic annotation /// NM_146676 // GO:0004984 // olfactory receptor activity // not recorded /// ENSMUST00000078322 // GO:0004871 …
RIKEN cDNA 1700024B05 gene | predicted gene 5930 | predicted gene 3371	1700024B05Rik|Gm5930|Gm3371		-1.03644	down	-2.61498	down	-2.50884	down	1.00567	up	-0.628514	-0.576884	0.758287	0.750136	75518 | 546250 | 100041497	ENSMUST00000064162 // GO:0008150 // biological_process // no biological data available /// ENSMUST00000111862 // GO:0008150 // biological_process // no biological data available	ENSMUST00000064162 // GO:0005575 // cellular_component // no biological data available /// ENSMUST00000111862 // GO:0005575 // cellular_component // no biological data available	ENSMUST00000064162 // GO:0003674 // molecular_function // no biological data available /// ENSMUST00000111862 // GO:0003674 // molecular_function // no biological data available
microRNA 141	Mir141		-1.0377	down	-2.46197	down	-2.57778	down	-1.08652	down	-0.708193	-0.654798	0.591623	0.711334	387159
vomeronasal 1 receptor 17	Vmn1r17		-1.03941	down	-2.03976	down	-2.08346	down	-1.06167	down	-0.600818	-0.545058	0.42758	0.513922	171189	NM_134171 // GO:0019236 // response to pheromone // inferred from sequence or structural similarity /// ENSMUST00000082340 // GO:0019236 // response to pheromone // inferred from sequence or structural similarity	NM_134171 // GO:0005887 // integral to plasma membrane // inferred from sequence or structural similarity /// ENSMUST00000082340 // GO:0005887 // integral to plasma membrane // inferred from sequence or structural similarity	NM_134171 // GO:0004872 // receptor activity // inferred from electronic annotation /// NM_134171 // GO:0005550 // pheromone binding // inferred from sequence or structural similarity /// NM_134171 // GO:0016503 // pheromone receptor activity // inferred from sequence or structural similarity /// ENSMUST00000082340 // GO:0004872 // receptor activity // inferred from electronic annotation /// ENSM…
microRNA 125b-2	Mir125b-2		-1.04123	down	-2.32884	down	-2.08179	down	1.07437	up	-0.594314	-0.536022	0.6253	0.521805	723952
S-adenosylmethionine decarboxylase, pseudogene 6	Amd-ps6		-1.0436	down	-3.13971	down	-3.36655	down	-1.119	down	-0.81003	-0.74846	0.840603	1.00281	666251
RIKEN cDNA 2310042E22 gene	2310042E22Rik	BC115655	-1.0453	down	-2.20457	down	-2.31442	down	-1.09738	down	-0.671878	-0.607967	0.468617	0.602681	66561	NM_025634 // GO:0008150 // biological_process // no biological data available /// BC115655 // GO:0008150 // biological_process // no biological data available	NM_025634 // GO:0005575 // cellular_component // no biological data available /// BC115655 // GO:0005575 // cellular_component // no biological data available	NM_025634 // GO:0003674 // molecular_function // no biological data available /// BC115655 // GO:0003674 // molecular_function // no biological data available
RIKEN cDNA 1700028J19 gene	1700028J19Rik		-1.04859	down	1.53731	up	2.01445	up	1.24965	up	0.279139	0.347586	-0.341273	-0.662797	70004	NR_029436 // GO:0008150 // biological_process // no biological data available /// ENSMUST00000037220 // GO:0008150 // biological_process // no biological data available	NR_029436 // GO:0005575 // cellular_component // no biological data available /// ENSMUST00000037220 // GO:0005575 // cellular_component // no biological data available	NR_029436 // GO:0003674 // molecular_function // no biological data available /// ENSMUST00000037220 // GO:0003674 // molecular_function // no biological data available
vomeronasal 1 receptor 122 | vomeronasal 1 receptor 159 | vomeronasal 1 receptor 151 | vomeronasal 1 receptor 103 | vomeronasal 1 receptor 120 | vomeronasal 1 receptor 142 | vomeronasal 1 receptor 94 | vomeronasal 1 receptor 127 | vomeronasal 1 receptor 115 | vomernasal 1 receptor Vmn1r93 | vomeronasal 1 receptor 114 | vomeronasal 1 receptor 121 | vomeronasal 1 receptor 123 | vomeronasal 1 recept…	Vmn1r122|Vmn1r159|Vmn1r151|Vmn1r103|Vmn1r120|Vmn1r142|Vmn1r94|Vmn1r127|Vmn1r115|Vmn1r93|Vmn1r114|Vmn1r121|Vmn1r123|Vmn1r160		-1.06168	down	-2.33874	down	-2.0688	down	1.0648	up	-0.627382	-0.541027	0.598353	0.507765	435951 | 670857 | 435947 | 667129 | 435953 | 667464 | 620537 | 621561 | 667273 | 404290 | 100042996 | 667240 | 384695 | 620758	NM_001166714 // GO:0008150 // biological_process // no biological data available /// NM_001166758 // GO:0008150 // biological_process // no biological data available /// NM_001166712 // GO:0008150 // biological_process // no biological data available /// NM_001166737 // GO:0008150 // biological_process // no biological data available /// NM_001166715 // GO:0008150 // biological_process // no biol…	NM_001166714 // GO:0005575 // cellular_component // no biological data available /// NM_001166758 // GO:0005575 // cellular_component // no biological data available /// NM_001166712 // GO:0005575 // cellular_component // no biological data available /// NM_001166737 // GO:0005575 // cellular_component // no biological data available /// NM_001166715 // GO:0005575 // cellular_component // no biol…	NM_001166714 // GO:0003674 // molecular_function // no biological data available /// NM_001166758 // GO:0003674 // molecular_function // no biological data available /// NM_001166712 // GO:0003674 // molecular_function // no biological data available /// NM_001166737 // GO:0003674 // molecular_function // no biological data available /// NM_001166715 // GO:0003674 // molecular_function // no biol…
microRNA 202	Mir202		-1.06701	down	-2.51593	down	-2.38311	down	-1.01068	down	-0.710563	-0.616995	0.620527	0.635853	387198
predicted gene 5800	Gm5800		-1.06832	down	-2.36357	down	-2.30239	down	-1.04067	down	-0.71592	-0.620572	0.525049	0.582558	545047	NM_001034102 // GO:0008150 // biological_process // no biological data available /// ENSMUST00000095916 // GO:0008150 // biological_process // no biological data available	NM_001034102 // GO:0005575 // cellular_component // no biological data available /// ENSMUST00000095916 // GO:0005575 // cellular_component // no biological data available	NM_001034102 // GO:0003674 // molecular_function // no biological data available /// ENSMUST00000095916 // GO:0003674 // molecular_function // no biological data available
RIKEN cDNA 1700108M19 gene	1700108M19Rik	BC107290	-1.07231	down	-2.13008	down	-2.28019	down	-1.14788	down	-0.640362	-0.539644	0.450542	0.649511	71156	NM_001177877 // GO:0008150 // biological_process // no biological data available /// BC107290 // GO:0008150 // biological_process // no biological data available /// NM_027699 // GO:0008150 // biological_process // no biological data available /// ENSMUST00000020853 // GO:0008150 // biological_process // no biological data available /// ENSMUST00000122115 // GO:0008150 // biological_process // no…	NM_001177877 // GO:0005575 // cellular_component // no biological data available /// BC107290 // GO:0005575 // cellular_component // no biological data available /// NM_027699 // GO:0005575 // cellular_component // no biological data available /// ENSMUST00000020853 // GO:0005575 // cellular_component // no biological data available /// ENSMUST00000122115 // GO:0005575 // cellular_component // no…	NM_001177877 // GO:0003674 // molecular_function // no biological data available /// BC107290 // GO:0003674 // molecular_function // no biological data available /// NM_027699 // GO:0003674 // molecular_function // no biological data available /// ENSMUST00000020853 // GO:0003674 // molecular_function // no biological data available /// ENSMUST00000122115 // GO:0003674 // molecular_function // no…
HORMA domain containing 1	Hormad1	AY634284	-1.07532	down	-2.7139	down	-2.59132	down	-1.02675	down	-0.761364	-0.6566	0.679003	0.717085	67981	NM_026489 // GO:0007067 // mitosis // inferred from electronic annotation /// NM_026489 // GO:0007126 // meiosis // inferred from electronic annotation /// NM_026489 // GO:0008150 // biological_process // no biological data available /// ENSMUST00000107154 // GO:0007067 // mitosis // inferred from electronic annotation /// ENSMUST00000107154 // GO:0007126 // meiosis // inferred from electronic an…	NM_026489 // GO:0005575 // cellular_component // no biological data available /// NM_026489 // GO:0005634 // nucleus // inferred from electronic annotation /// NM_026489 // GO:0005737 // cytoplasm // inferred from electronic annotation /// ENSMUST00000107154 // GO:0005575 // cellular_component // no biological data available /// ENSMUST00000107154 // GO:0005634 // nucleus // inferred from electro…	NM_026489 // GO:0003674 // molecular_function // no biological data available /// ENSMUST00000107154 // GO:0003674 // molecular_function // no biological data available /// ENSMUST00000090797 // GO:0003674 // molecular_function // no biological data available /// AY634284 // GO:0003674 // molecular_function // no biological data available /// ENSMUST00000029754 // GO:0003674 // molecular_function…
olfactory receptor 1000	Olfr1000		-1.07534	down	-1.85553	down	-2.15412	down	-1.24838	down	-0.532429	-0.427638	0.359404	0.679461	257899	NM_001011695 // GO:0007165 // signal transduction // inferred from electronic annotation /// NM_001011695 // GO:0007186 // G-protein coupled receptor protein signaling pathway // not recorded /// NM_001011695 // GO:0007608 // sensory perception of smell // not recorded /// ENSMUST00000099921 // GO:0007165 // signal transduction // inferred from electronic annotation /// ENSMUST00000099921 // GO:0…	NM_001011695 // GO:0016021 // integral to membrane // not recorded /// ENSMUST00000099921 // GO:0016021 // integral to membrane // not recorded	NM_001011695 // GO:0004871 // signal transducer activity // inferred from electronic annotation /// NM_001011695 // GO:0004872 // receptor activity // inferred from electronic annotation /// NM_001011695 // GO:0004930 // G-protein coupled receptor activity // inferred from electronic annotation /// NM_001011695 // GO:0004984 // olfactory receptor activity // not recorded /// ENSMUST00000099921 //…
TD and POZ domain containing 4 | predicted gene 4858	Tdpoz4|Gm4858	BC115626	-1.07639	down	-2.26623	down	-2.04339	down	1.03035	up	-0.713039	-0.606837	0.467254	0.424125	399675 | 229571	NM_207272 // GO:0008150 // biological_process // no biological data available /// NM_001177694 // GO:0008150 // biological_process // no biological data available /// NM_001034860 // GO:0008150 // biological_process // no biological data available /// ENSMUST00000075953 // GO:0008150 // biological_process // no biological data available /// BC115626 // GO:0008150 // biological_process // no biolo…	NM_207272 // GO:0005575 // cellular_component // no biological data available /// NM_001177694 // GO:0005575 // cellular_component // no biological data available /// NM_001034860 // GO:0005575 // cellular_component // no biological data available /// ENSMUST00000075953 // GO:0005575 // cellular_component // no biological data available /// BC115626 // GO:0005575 // cellular_component // no biolo…	NM_207272 // GO:0003674 // molecular_function // no biological data available /// NM_207272 // GO:0005515 // protein binding // inferred from electronic annotation /// NM_001177694 // GO:0003674 // molecular_function // no biological data available /// NM_001034860 // GO:0003674 // molecular_function // no biological data available /// ENSMUST00000075953 // GO:0003674 // molecular_function // no …
predicted gene 6955	Gm6955		-1.07881	down	-2.22457	down	-2.38656	down	-1.15737	down	-0.799731	-0.690289	0.353794	0.564642	629203	ENSMUST00000098809 // GO:0008150 // biological_process // no biological data available	ENSMUST00000098809 // GO:0005575 // cellular_component // no biological data available	ENSMUST00000098809 // GO:0003674 // molecular_function // no biological data available
RIKEN cDNA 1700013H16 gene	1700013H16Rik		-1.08954	down	-2.36675	down	-2.17336	down	-1.00051	down	-0.840975	-0.717254	0.401934	0.402674	75514	ENSMUST00000067940 // GO:0008150 // biological_process // no biological data available	ENSMUST00000067940 // GO:0005575 // cellular_component // no biological data available	ENSMUST00000067940 // GO:0003674 // molecular_function // no biological data available
vomeronasal 2, receptor 104	Vmn2r104	AF011417	-1.09386	down	-2.74452	down	-2.46932	down	1.01608	up	-0.751103	-0.621674	0.705453	0.68244	22313	NM_001104566 // GO:0007165 // signal transduction // inferred from electronic annotation /// NM_001104566 // GO:0007186 // G-protein coupled receptor protein signaling pathway // inferred from electronic annotation /// AF011417 // GO:0007165 // signal transduction // inferred from electronic annotation /// AF011417 // GO:0007186 // G-protein coupled receptor protein signaling pathway // inferred …	NM_001104566 // GO:0005886 // plasma membrane // inferred from electronic annotation /// NM_001104566 // GO:0016020 // membrane // inferred from electronic annotation /// NM_001104566 // GO:0016021 // integral to membrane // inferred from electronic annotation /// AF011417 // GO:0005886 // plasma membrane // inferred from electronic annotation /// AF011417 // GO:0016020 // membrane // inferred fr…	NM_001104566 // GO:0004871 // signal transducer activity // inferred from electronic annotation /// NM_001104566 // GO:0004872 // receptor activity // inferred from electronic annotation /// NM_001104566 // GO:0004930 // G-protein coupled receptor activity // inferred from electronic annotation /// AF011417 // GO:0004871 // signal transducer activity // inferred from electronic annotation /// AF0…
CUB and Sushi multiple domains 3	Csmd3		-1.10168	down	-2.89466	down	-2.63959	down	-1.0046	down	-0.795815	-0.656116	0.737581	0.7442	239420	NM_001081391 // GO:0008150 // biological_process // no biological data available /// ENSMUST00000100670 // GO:0008150 // biological_process // no biological data available /// ENSMUST00000022923 // GO:0008150 // biological_process // no biological data available	NM_001081391 // GO:0005575 // cellular_component // no biological data available /// NM_001081391 // GO:0005886 // plasma membrane // inferred from electronic annotation /// NM_001081391 // GO:0016020 // membrane // inferred from electronic annotation /// NM_001081391 // GO:0016021 // integral to membrane // inferred from electronic annotation /// ENSMUST00000100670 // GO:0005575 // cellular_comp…	NM_001081391 // GO:0003674 // molecular_function // no biological data available /// ENSMUST00000100670 // GO:0003674 // molecular_function // no biological data available /// ENSMUST00000022923 // GO:0003674 // molecular_function // no biological data available
heat shock transcription factor 3	Hsf3	BC117805	-1.10754	down	-2.07305	down	-2.04804	down	-1.09418	down	-0.629423	-0.482067	0.422331	0.552177	245525	NM_172931 // GO:0006350 // transcription // inferred from electronic annotation /// NM_172931 // GO:0006355 // regulation of transcription, DNA-dependent // inferred from electronic annotation /// NM_172931 // GO:0006950 // response to stress // inferred from electronic annotation /// NM_172931 // GO:0008150 // biological_process // no biological data available /// NM_172931 // GO:0034605 // cell…	NM_172931 // GO:0005575 // cellular_component // no biological data available /// NM_172931 // GO:0005634 // nucleus // inferred from direct assay /// NM_172931 // GO:0005634 // nucleus // inferred from electronic annotation /// NM_172931 // GO:0005737 // cytoplasm // inferred from direct assay /// NM_172931 // GO:0005737 // cytoplasm // inferred from electronic annotation /// ENSMUST00000119035 …	NM_172931 // GO:0003674 // molecular_function // no biological data available /// NM_172931 // GO:0003677 // DNA binding // inferred from electronic annotation /// NM_172931 // GO:0003700 // transcription factor activity // inferred from electronic annotation /// NM_172931 // GO:0003702 // RNA polymerase II transcription factor activity // inferred from direct assay /// NM_172931 // GO:0043565 //…
microRNA 126	Mir126		-1.12367	down	-1.87283	down	-2.03092	down	-1.21853	down	-0.520815	-0.352591	0.384405	0.669542	387145
complexin 4	Cplx4	BC016082	-1.12423	down	-2.11045	down	-2.11757	down	-1.12802	down	-0.655618	-0.486686	0.421932	0.595723	225644	NM_145493 // GO:0006810 // transport // inferred from electronic annotation /// NM_145493 // GO:0006836 // neurotransmitter transport // inferred from electronic annotation /// NM_145493 // GO:0006887 // exocytosis // inferred from electronic annotation /// NM_145493 // GO:0046928 // regulation of neurotransmitter secretion // inferred from direct assay /// ENSMUST00000025397 // GO:0006810 // tra…	NM_145493 // GO:0005886 // plasma membrane // inferred from electronic annotation /// NM_145493 // GO:0016020 // membrane // inferred from electronic annotation /// NM_145493 // GO:0030054 // cell junction // inferred from electronic annotation /// NM_145493 // GO:0045202 // synapse // inferred from direct assay /// ENSMUST00000025397 // GO:0005886 // plasma membrane // inferred from electronic a…	NM_145493 // GO:0000149 // SNARE binding // inferred from direct assay /// NM_145493 // GO:0019905 // syntaxin binding // inferred from electronic annotation /// ENSMUST00000025397 // GO:0000149 // SNARE binding // inferred from direct assay /// ENSMUST00000025397 // GO:0019905 // syntaxin binding // inferred from electronic annotation /// BC016082 // GO:0000149 // SNARE binding // inferred from …
microRNA 376c	Mir376c		-1.12717	down	-2.09454	down	-2.17482	down	-1.17037	down	-0.656667	-0.483959	0.409969	0.63694	723856
predicted gene 4794	Gm4794		-1.13116	down	-2.33895	down	-2.06906	down	-1.00064	down	-0.726313	-0.548504	0.499547	0.500471	215895	NM_001101452 // GO:0008150 // biological_process // no biological data available	NM_001101452 // GO:0005575 // cellular_component // no biological data available	NM_001101452 // GO:0003674 // molecular_function // no biological data available
NLR family, pyrin domain containing 4D	Nlrp4d	AY596195	-1.13266	down	-2.61459	down	-2.68339	down	-1.16247	down	-0.843105	-0.663385	0.543479	0.760669	384752	AY596195 // GO:0008150 // biological_process // no biological data available /// ENSMUST00000086269 // GO:0008150 // biological_process // no biological data available	AY596195 // GO:0005575 // cellular_component // no biological data available /// ENSMUST00000086269 // GO:0005575 // cellular_component // no biological data available	AY596195 // GO:0003674 // molecular_function // no biological data available /// ENSMUST00000086269 // GO:0003674 // molecular_function // no biological data available
olfactory receptor 181	Olfr181	BC125397	-1.1442	down	-2.27948	down	-2.14701	down	-1.0777	down	-0.646889	-0.452551	0.541817	0.649778	259001	NM_146999 // GO:0007165 // signal transduction // inferred from electronic annotation /// NM_146999 // GO:0007186 // G-protein coupled receptor protein signaling pathway // not recorded /// NM_146999 // GO:0007608 // sensory perception of smell // not recorded /// NM_146999 // GO:0050896 // response to stimulus // inferred from electronic annotation /// ENSMUST00000075361 // GO:0007165 // signal …	NM_146999 // GO:0005886 // plasma membrane // inferred from electronic annotation /// NM_146999 // GO:0016020 // membrane // inferred from electronic annotation /// NM_146999 // GO:0016021 // integral to membrane // not recorded /// ENSMUST00000075361 // GO:0005886 // plasma membrane // inferred from electronic annotation /// ENSMUST00000075361 // GO:0016020 // membrane // inferred from electroni…	NM_146999 // GO:0004871 // signal transducer activity // inferred from electronic annotation /// NM_146999 // GO:0004872 // receptor activity // inferred from electronic annotation /// NM_146999 // GO:0004930 // G-protein coupled receptor activity // inferred from electronic annotation /// NM_146999 // GO:0004984 // olfactory receptor activity // not recorded /// ENSMUST00000075361 // GO:0004871 …
microRNA 541	Mir541		-1.15034	down	-2.06706	down	-2.39233	down	-1.33136	down	-0.506028	-0.303972	0.541549	0.954445	723941
spermatogenesis associated 4	Spata4	BC048650	-1.17204	down	-2.76762	down	-2.05842	down	1.14718	up	-0.742705	-0.513689	0.725942	0.527849	69281	NM_133711 // GO:0008150 // biological_process // no biological data available /// ENSMUST00000033917 // GO:0008150 // biological_process // no biological data available /// BC048650 // GO:0008150 // biological_process // no biological data available	NM_133711 // GO:0005737 // cytoplasm // inferred from direct assay /// ENSMUST00000033917 // GO:0005737 // cytoplasm // inferred from direct assay /// BC048650 // GO:0005737 // cytoplasm // inferred from direct assay	NM_133711 // GO:0003674 // molecular_function // no biological data available /// ENSMUST00000033917 // GO:0003674 // molecular_function // no biological data available /// BC048650 // GO:0003674 // molecular_function // no biological data available
methylenetetrahydrofolate dehydrogenase (NAD+ dependent), methenyltetrahydrofolate cyclohydrolase	Mthfd2	BC019511	-1.17474	down	2.09856	up	2.59442	up	1.05239	up	0.33575	0.568092	-0.733648	-0.807321	17768	NM_008638 // GO:0006730 // one-carbon metabolic process // inferred from electronic annotation /// NM_008638 // GO:0008152 // metabolic process // inferred from electronic annotation /// NM_008638 // GO:0009396 // folic acid and derivative biosynthetic process // inferred from electronic annotation /// NM_008638 // GO:0055114 // oxidation reduction // inferred from electronic annotation /// ENSMU…	NM_008638 // GO:0005739 // mitochondrion // inferred from direct assay /// ENSMUST00000005810 // GO:0005739 // mitochondrion // inferred from direct assay /// BC019511 // GO:0005739 // mitochondrion // inferred from direct assay	NM_008638 // GO:0003824 // catalytic activity // inferred from electronic annotation /// NM_008638 // GO:0004477 // methenyltetrahydrofolate cyclohydrolase activity // inferred from electronic annotation /// NM_008638 // GO:0004487 // methylenetetrahydrofolate dehydrogenase (NAD+) activity // inferred from electronic annotation /// NM_008638 // GO:0004488 // methylenetetrahydrofolate dehydrogenas…
polyglutamine binding protein 1	Pqbp1	BC051673	-1.17511	down	2.15442	up	2.01948	up	-1.25364	down	0.333706	0.566504	-0.773595	-0.447477	54633	NM_019478 // GO:0006350 // transcription // inferred from electronic annotation /// NM_019478 // GO:0008150 // biological_process // no biological data available /// NM_019478 // GO:0045449 // regulation of transcription // inferred from electronic annotation /// ENSMUST00000033497 // GO:0006350 // transcription // inferred from electronic annotation /// ENSMUST00000033497 // GO:0008150 // biolog…	NM_019478 // GO:0005575 // cellular_component // no biological data available /// NM_019478 // GO:0005634 // nucleus // inferred from electronic annotation /// ENSMUST00000033497 // GO:0005575 // cellular_component // no biological data available /// ENSMUST00000033497 // GO:0005634 // nucleus // inferred from electronic annotation /// ENSMUST00000115655 // GO:0005575 // cellular_component // no …	NM_019478 // GO:0003674 // molecular_function // no biological data available /// NM_019478 // GO:0005515 // protein binding // inferred from electronic annotation /// ENSMUST00000033497 // GO:0003674 // molecular_function // no biological data available /// ENSMUST00000033497 // GO:0005515 // protein binding // inferred from electronic annotation /// ENSMUST00000115655 // GO:0003674 // molecular…
olfactory receptor 1245	Olfr1245	BC138384	-1.1754	down	-1.90564	down	-2.22831	down	-1.37442	down	-0.565725	-0.332571	0.364554	0.823381	258784	NM_146788 // GO:0007165 // signal transduction // inferred from electronic annotation /// NM_146788 // GO:0007186 // G-protein coupled receptor protein signaling pathway // not recorded /// NM_146788 // GO:0007608 // sensory perception of smell // not recorded /// ENSMUST00000099773 // GO:0007165 // signal transduction // inferred from electronic annotation /// ENSMUST00000099773 // GO:0007186 //…	NM_146788 // GO:0016021 // integral to membrane // not recorded /// ENSMUST00000099773 // GO:0016021 // integral to membrane // not recorded /// BC138384 // GO:0016021 // integral to membrane // not recorded	NM_146788 // GO:0004871 // signal transducer activity // inferred from electronic annotation /// NM_146788 // GO:0004872 // receptor activity // inferred from electronic annotation /// NM_146788 // GO:0004930 // G-protein coupled receptor activity // inferred from electronic annotation /// NM_146788 // GO:0004984 // olfactory receptor activity // not recorded /// ENSMUST00000099773 // GO:0004871 …
predicted gene 1553	Gm1553	AY702028	-1.18406	down	-2.12385	down	-2.01169	down	-1.12153	down	-0.68334	-0.439597	0.403345	0.568809	432480	AY702028 // GO:0008150 // biological_process // no biological data available /// ENSMUST00000092267 // GO:0008150 // biological_process // no biological data available	AY702028 // GO:0005575 // cellular_component // no biological data available /// ENSMUST00000092267 // GO:0005575 // cellular_component // no biological data available	AY702028 // GO:0003674 // molecular_function // no biological data available /// ENSMUST00000092267 // GO:0003674 // molecular_function // no biological data available
platelet-derived growth factor, D polypeptide	Pdgfd	BC030896	-1.20902	down	-1.8241	down	-2.32879	down	-1.54354	down	-0.534466	-0.260624	0.332716	0.958957	71785	NM_027924 // GO:0009987 // cellular process // not recorded /// NM_027924 // GO:0050730 // regulation of peptidyl-tyrosine phosphorylation // inferred from direct assay /// NM_027924 // GO:0051781 // positive regulation of cell division // inferred from electronic annotation /// ENSMUST00000058692 // GO:0009987 // cellular process // not recorded /// ENSMUST00000058692 // GO:0050730 // regulation…	NM_027924 // GO:0005576 // extracellular region // inferred from electronic annotation /// NM_027924 // GO:0005615 // extracellular space // not recorded /// NM_027924 // GO:0016020 // membrane // inferred from electronic annotation /// ENSMUST00000058692 // GO:0005576 // extracellular region // inferred from electronic annotation /// ENSMUST00000058692 // GO:0005615 // extracellular space // not…	NM_027924 // GO:0005161 // platelet-derived growth factor receptor binding // not recorded /// NM_027924 // GO:0005515 // protein binding // not recorded /// NM_027924 // GO:0008083 // growth factor activity // inferred from electronic annotation /// ENSMUST00000058692 // GO:0005161 // platelet-derived growth factor receptor binding // not recorded /// ENSMUST00000058692 // GO:0005515 // protein …
serine peptidase inhibitor, Kazal type 11	Spink11	DQ437331	-1.2111	down	-2.1775	down	-2.0104	down	-1.11816	down	-0.645334	-0.369013	0.47734	0.63847	433181	NM_001048217 // GO:0008150 // biological_process // no biological data available /// ENSMUST00000097587 // GO:0008150 // biological_process // no biological data available /// DQ437331 // GO:0008150 // biological_process // no biological data available	NM_001048217 // GO:0005575 // cellular_component // no biological data available /// NM_001048217 // GO:0005576 // extracellular region // inferred from electronic annotation /// ENSMUST00000097587 // GO:0005575 // cellular_component // no biological data available /// ENSMUST00000097587 // GO:0005576 // extracellular region // inferred from electronic annotation /// DQ437331 // GO:0005575 // cel…	NM_001048217 // GO:0003674 // molecular_function // no biological data available /// NM_001048217 // GO:0004867 // serine-type endopeptidase inhibitor activity // inferred from electronic annotation /// NM_001048217 // GO:0030414 // peptidase inhibitor activity // inferred from electronic annotation /// ENSMUST00000097587 // GO:0003674 // molecular_function // no biological data available /// ENS…
predicted gene 3079	Gm3079		-1.21829	down	-2.08059	down	-1.9279	down	-1.12888	down	-0.708447	-0.423594	0.348542	0.523435	100040985	XM_001475615 // GO:0008150 // biological_process // no biological data available	XM_001475615 // GO:0005575 // cellular_component // no biological data available	XM_001475615 // GO:0003674 // molecular_function // no biological data available
microRNA 10b	Mir10b		-1.23453	down	-1.87744	down	-2.30578	down	-1.51619	down	-0.678248	-0.374284	0.230517	0.830968	387144
spermatogenesis associated 19	Spata19	AB120716	-1.26772	down	-2.32726	down	-2.16169	down	-1.17753	down	-0.771761	-0.429527	0.446871	0.682633	75469	NM_029299 // GO:0007275 // multicellular organismal development // inferred from electronic annotation /// NM_029299 // GO:0007283 // spermatogenesis // inferred from electronic annotation /// NM_029299 // GO:0008150 // biological_process // no biological data available /// NM_029299 // GO:0030154 // cell differentiation // inferred from electronic annotation /// ENSMUST00000034473 // GO:0007275 …	NM_029299 // GO:0005575 // cellular_component // no biological data available /// NM_029299 // GO:0005739 // mitochondrion // inferred from electronic annotation /// NM_029299 // GO:0005741 // mitochondrial outer membrane // inferred from electronic annotation /// NM_029299 // GO:0016020 // membrane // inferred from electronic annotation /// ENSMUST00000034473 // GO:0005575 // cellular_component …	NM_029299 // GO:0003674 // molecular_function // no biological data available /// ENSMUST00000034473 // GO:0003674 // molecular_function // no biological data available /// AB120716 // GO:0003674 // molecular_function // no biological data available /// ENSMUST00000067581 // GO:0003674 // molecular_function // no biological data available
predicted gene 5615	Gm5615		-1.29152	down	-2.2469	down	-1.87423	down	-1.07731	down	-0.726593	-0.35752	0.441343	0.548775	434396	NM_001033783 // GO:0008150 // biological_process // no biological data available /// ENSMUST00000098900 // GO:0008150 // biological_process // no biological data available	NM_001033783 // GO:0005575 // cellular_component // no biological data available /// ENSMUST00000098900 // GO:0005575 // cellular_component // no biological data available	NM_001033783 // GO:0003674 // molecular_function // no biological data available /// ENSMUST00000098900 // GO:0003674 // molecular_function // no biological data available
ankyrin repeat, SAM and basic leucine zipper domain containing 1	Asz1	BC058859	-1.30094	down	-2.36274	down	-2.02963	down	-1.11752	down	-0.825999	-0.44645	0.41446	0.574764	74068	NM_023729 // GO:0007126 // meiosis // inferred from electronic annotation /// NM_023729 // GO:0007140 // male meiosis // inferred from mutant phenotype /// NM_023729 // GO:0007275 // multicellular organismal development // inferred from electronic annotation /// NM_023729 // GO:0007281 // germ cell development // non-traceable author statement /// NM_023729 // GO:0007283 // spermatogenesis // inf…	NM_023729 // GO:0005737 // cytoplasm // inferred from direct assay /// NM_023729 // GO:0071546 // pi-body // inferred from direct assay /// ENSMUST00000010940 // GO:0005737 // cytoplasm // inferred from direct assay /// ENSMUST00000010940 // GO:0071546 // pi-body // inferred from direct assay /// BC058859 // GO:0005737 // cytoplasm // inferred from direct assay /// BC058859 // GO:0071546 // pi-bo…	NM_023729 // GO:0004871 // signal transducer activity // non-traceable author statement /// NM_023729 // GO:0005515 // protein binding // inferred from physical interaction /// ENSMUST00000010940 // GO:0004871 // signal transducer activity // non-traceable author statement /// ENSMUST00000010940 // GO:0005515 // protein binding // inferred from physical interaction /// BC058859 // GO:0004871 // s…
olfactory receptor 1218	Olfr1218		-1.32748	down	-2.91408	down	-2.93699	down	-1.33791	down	-1.12335	-0.71466	0.419692	0.839677	258815	NM_146818 // GO:0007165 // signal transduction // inferred from electronic annotation /// NM_146818 // GO:0007186 // G-protein coupled receptor protein signaling pathway // not recorded /// NM_146818 // GO:0007608 // sensory perception of smell // not recorded /// ENSMUST00000099798 // GO:0007165 // signal transduction // inferred from electronic annotation /// ENSMUST00000099798 // GO:0007186 //…	NM_146818 // GO:0016021 // integral to membrane // not recorded /// ENSMUST00000099798 // GO:0016021 // integral to membrane // not recorded	NM_146818 // GO:0004871 // signal transducer activity // inferred from electronic annotation /// NM_146818 // GO:0004872 // receptor activity // inferred from electronic annotation /// NM_146818 // GO:0004930 // G-protein coupled receptor activity // inferred from electronic annotation /// NM_146818 // GO:0004984 // olfactory receptor activity // not recorded /// ENSMUST00000099798 // GO:0004871 …
titin-cap	Tcap	AJ223854	-1.33172	down	-2.08267	down	-1.87928	down	-1.20167	down	-0.736631	-0.323336	0.321804	0.586841	21393	NM_011540 // GO:0001756 // somitogenesis // inferred from expression pattern /// NM_011540 // GO:0007512 // adult heart development // inferred from expression pattern /// NM_011540 // GO:0030916 // otic vesicle formation // inferred from expression pattern /// NM_011540 // GO:0045214 // sarcomere organization // not recorded /// ENSMUST00000008021 // GO:0001756 // somitogenesis // inferred from …	NM_011540 // GO:0005737 // cytoplasm // inferred from electronic annotation /// NM_011540 // GO:0030018 // Z disc // inferred from direct assay /// NM_011540 // GO:0031674 // I band // inferred from direct assay /// ENSMUST00000008021 // GO:0005737 // cytoplasm // inferred from electronic annotation /// ENSMUST00000008021 // GO:0030018 // Z disc // inferred from direct assay /// ENSMUST0000000802…	NM_011540 // GO:0005515 // protein binding // not recorded /// ENSMUST00000008021 // GO:0005515 // protein binding // not recorded /// AJ223854 // GO:0005515 // protein binding // not recorded
tripartite motif-containing 26	Trim26	BC037110	-1.3621	down	1.13552	up	2.08171	up	1.34591	up	0.134587	0.580421	-0.0487701	-0.477351	22670	NM_001025599 // GO:0008150 // biological_process // no biological data available /// ENSMUST00000053434 // GO:0008150 // biological_process // no biological data available /// BC037110 // GO:0008150 // biological_process // no biological data available /// ENSMUST00000087160 // GO:0008150 // biological_process // no biological data available	NM_001025599 // GO:0005622 // intracellular // inferred from electronic annotation /// NM_001025599 // GO:0005737 // cytoplasm // inferred from direct assay /// ENSMUST00000053434 // GO:0005622 // intracellular // inferred from electronic annotation /// ENSMUST00000053434 // GO:0005737 // cytoplasm // inferred from direct assay /// BC037110 // GO:0005622 // intracellular // inferred from electron…	NM_001025599 // GO:0003674 // molecular_function // no biological data available /// NM_001025599 // GO:0005515 // protein binding // inferred from electronic annotation /// NM_001025599 // GO:0008270 // zinc ion binding // inferred from electronic annotation /// NM_001025599 // GO:0046872 // metal ion binding // inferred from electronic annotation /// ENSMUST00000053434 // GO:0003674 // molecula…
protein phosphatase 3, regulatory subunit B, alpha isoform (calcineurin B, type II)	Ppp3r2	BC100409	-1.36956	down	-2.04846	down	-1.4413	down	1.03775	up	-0.579691	-0.12598	0.454852	0.401389	19059	NM_001004025 // GO:0005977 // glycogen metabolic process // traceable author statement /// NM_001004025 // GO:0006952 // defense response // traceable author statement /// NM_001004025 // GO:0007321 // sperm displacement // traceable author statement /// ENSMUST00000029991 // GO:0005977 // glycogen metabolic process // traceable author statement /// ENSMUST00000029991 // GO:0006952 // defense res…		NM_001004025 // GO:0004723 // calcium-dependent protein serine/threonine phosphatase activity // inferred from sequence or structural similarity /// NM_001004025 // GO:0005509 // calcium ion binding // inferred from electronic annotation /// NM_001004025 // GO:0005515 // protein binding // not recorded /// ENSMUST00000029991 // GO:0004723 // calcium-dependent protein serine/threonine phosphatase …
taste receptor, type 2, member 120	Tas2r120		-1.46993	down	-2.05439	down	-1.38775	down	1.00711	up	-0.767616	-0.211872	0.271093	0.260876	387348	NM_207023 // GO:0007165 // signal transduction // inferred from electronic annotation /// NM_207023 // GO:0007186 // G-protein coupled receptor protein signaling pathway // inferred from electronic annotation /// NM_207023 // GO:0008150 // biological_process // no biological data available /// NM_207023 // GO:0050896 // response to stimulus // inferred from electronic annotation /// NM_207023 // …	NM_207023 // GO:0005575 // cellular_component // no biological data available /// NM_207023 // GO:0016020 // membrane // inferred from electronic annotation /// NM_207023 // GO:0016021 // integral to membrane // inferred from electronic annotation /// ENSMUST00000071707 // GO:0005575 // cellular_component // no biological data available /// ENSMUST00000071707 // GO:0016020 // membrane // inferred…	NM_207023 // GO:0003674 // molecular_function // no biological data available /// NM_207023 // GO:0004871 // signal transducer activity // inferred from electronic annotation /// NM_207023 // GO:0004872 // receptor activity // inferred from electronic annotation /// NM_207023 // GO:0004930 // G-protein coupled receptor activity // inferred from electronic annotation /// ENSMUST00000071707 // GO:0…
proline/histidine/glycine-rich 1	Phgr1	BC031454	-1.50986	down	-2.76873	down	-1.75852	down	1.04279	up	-1.17701	-0.582599	0.29221	0.231764	53906
von Willebrand factor A domain containing 3B	Vwa3b	BC050813	-1.52692	down	-2.03262	down	-1.48534	down	-1.1158	down	-0.818841	-0.208213	0.204499	0.362576	70853	BC050813 // GO:0008150 // biological_process // no biological data available	BC050813 // GO:0005575 // cellular_component // no biological data available	BC050813 // GO:0003674 // molecular_function // no biological data available
RIKEN cDNA 4930443G12 gene	4930443G12Rik	BC147589	-1.53087	down	-2.51483	down	-1.49194	down	1.10109	up	-0.911405	-0.297056	0.419057	0.28013	74686	NM_029054 // GO:0006810 // transport // inferred from electronic annotation /// NM_029054 // GO:0008150 // biological_process // no biological data available /// ENSMUST00000029478 // GO:0006810 // transport // inferred from electronic annotation /// ENSMUST00000029478 // GO:0008150 // biological_process // no biological data available /// BC147589 // GO:0006810 // transport // inferred from elec…	NM_029054 // GO:0005739 // mitochondrion // inferred from direct assay /// NM_029054 // GO:0016020 // membrane // inferred from electronic annotation /// NM_029054 // GO:0016021 // integral to membrane // inferred from electronic annotation /// ENSMUST00000029478 // GO:0005739 // mitochondrion // inferred from direct assay /// ENSMUST00000029478 // GO:0016020 // membrane // inferred from electron…	NM_029054 // GO:0003674 // molecular_function // no biological data available /// ENSMUST00000029478 // GO:0003674 // molecular_function // no biological data available /// BC147589 // GO:0003674 // molecular_function // no biological data available
predicted gene 10384	Gm10384		-1.54405	down	2.30855	up	2.64211	up	-1.34912	down	0.104547	0.73127	-1.10244	-0.670421	100038735	ENSMUST00000100713 // GO:0008150 // biological_process // no biological data available	ENSMUST00000100713 // GO:0005575 // cellular_component // no biological data available	ENSMUST00000100713 // GO:0003674 // molecular_function // no biological data available
mitochondrial carrier homolog 2 (C. elegans)	Mtch2	AF176009|BC038899|BC038916|BC028929|AK016000|AK162807	-1.59272	down	-2.0029	down	-1.26046	down	-1.00233	down	-0.835864	-0.16437	0.166223	0.169586	56428	NM_019758 // GO:0006810 // transport // inferred from electronic annotation /// NM_019758 // GO:0055085 // transmembrane transport // inferred from electronic annotation /// AF176009 // GO:0006810 // transport // inferred from electronic annotation /// AF176009 // GO:0055085 // transmembrane transport // inferred from electronic annotation /// BC038899 // GO:0006810 // transport // inferred from …	NM_019758 // GO:0005739 // mitochondrion // inferred from direct assay /// NM_019758 // GO:0005743 // mitochondrial inner membrane // inferred from direct assay /// NM_019758 // GO:0016020 // membrane // inferred from electronic annotation /// NM_019758 // GO:0016021 // integral to membrane // inferred from electronic annotation /// AF176009 // GO:0005739 // mitochondrion // inferred from direct …	NM_019758 // GO:0005488 // binding // inferred from electronic annotation /// AF176009 // GO:0005488 // binding // inferred from electronic annotation /// BC038899 // GO:0005488 // binding // inferred from electronic annotation /// BC038916 // GO:0005488 // binding // inferred from electronic annotation /// ENSMUST00000111467 // GO:0005488 // binding // inferred from electronic annotation /// BC0…
arginase type II | vesicle transport through interaction with t-SNAREs 1B homolog	Arg2|Vti1b	U90886	-1.59831	down	-2.7385	down	-2.02361	down	-1.18107	down	-1.34111	-0.664556	0.112278	0.352378	11847 | 53612	NM_009705 // GO:0000050 // urea cycle // inferred from electronic annotation /// NM_009705 // GO:0001657 // ureteric bud development // inferred from expression pattern /// NM_009705 // GO:0006525 // arginine metabolic process // not recorded /// NM_009705 // GO:0006941 // striated muscle contraction // inferred from mutant phenotype /// NM_009705 // GO:0045988 // negative regulation of striated …	NM_009705 // GO:0005739 // mitochondrion // inferred from direct assay /// NM_009705 // GO:0005739 // mitochondrion // not recorded /// NM_016800 // GO:0005794 // Golgi apparatus // inferred from direct assay /// NM_016800 // GO:0016020 // membrane // inferred from electronic annotation /// NM_016800 // GO:0016021 // integral to membrane // inferred from electronic annotation /// ENSMUST000000215…	NM_009705 // GO:0004053 // arginase activity // not recorded /// NM_009705 // GO:0005515 // protein binding // not recorded /// NM_009705 // GO:0016787 // hydrolase activity // inferred from electronic annotation /// NM_009705 // GO:0016813 // hydrolase activity, acting on carbon-nitrogen (but not peptide) bonds, in linear amidines // inferred from electronic annotation /// NM_009705 // GO:004687…
defensin beta 40	Defb40	AJ575426	-1.61985	down	-2.19362	down	-1.72777	down	-1.27585	down	-1.03144	-0.335573	0.101876	0.45334	360217	NM_183039 // GO:0006952 // defense response // inferred from electronic annotation /// NM_183039 // GO:0008150 // biological_process // no biological data available /// NM_183039 // GO:0042742 // defense response to bacterium // inferred from electronic annotation /// ENSMUST00000066258 // GO:0006952 // defense response // inferred from electronic annotation /// ENSMUST00000066258 // GO:0008150 /…	NM_183039 // GO:0005575 // cellular_component // no biological data available /// NM_183039 // GO:0005576 // extracellular region // inferred from electronic annotation /// ENSMUST00000066258 // GO:0005575 // cellular_component // no biological data available /// ENSMUST00000066258 // GO:0005576 // extracellular region // inferred from electronic annotation /// AJ575426 // GO:0005575 // cellular_…	NM_183039 // GO:0003674 // molecular_function // no biological data available /// ENSMUST00000066258 // GO:0003674 // molecular_function // no biological data available /// AJ575426 // GO:0003674 // molecular_function // no biological data available
solute carrier family 16 (monocarboxylic acid transporters), member 9	Slc16a9		-1.70842	down	-3.29694	down	-2.30738	down	-1.19565	down	-1.49452	-0.721859	0.226604	0.484394	66859	NM_025807 // GO:0006810 // transport // inferred from electronic annotation /// NM_025807 // GO:0008150 // biological_process // no biological data available /// NM_025807 // GO:0055085 // transmembrane transport // inferred from electronic annotation /// ENSMUST00000046807 // GO:0006810 // transport // inferred from electronic annotation /// ENSMUST00000046807 // GO:0008150 // biological_process…	NM_025807 // GO:0005575 // cellular_component // no biological data available /// NM_025807 // GO:0005886 // plasma membrane // inferred from electronic annotation /// NM_025807 // GO:0016020 // membrane // inferred from electronic annotation /// NM_025807 // GO:0016021 // integral to membrane // inferred from electronic annotation /// ENSMUST00000046807 // GO:0005575 // cellular_component // no …	NM_025807 // GO:0003674 // molecular_function // no biological data available /// NM_025807 // GO:0015293 // symporter activity // inferred from electronic annotation /// ENSMUST00000046807 // GO:0003674 // molecular_function // no biological data available /// ENSMUST00000046807 // GO:0015293 // symporter activity // inferred from electronic annotation
galactokinase 1 | integrin beta 4	Galk1|Itgb4	BC050151	-1.71925	down	-2.15024	down	-1.38215	down	-1.10511	down	-0.905539	-0.123758	0.198961	0.343155	14635 | 192897	NM_016905 // GO:0005975 // carbohydrate metabolic process // inferred from electronic annotation /// NM_016905 // GO:0006012 // galactose metabolic process // inferred from direct assay /// NM_016905 // GO:0006012 // galactose metabolic process // inferred from mutant phenotype /// NM_016905 // GO:0006012 // galactose metabolic process // not recorded /// NM_016905 // GO:0008152 // metabolic proc…	NM_016905 // GO:0005575 // cellular_component // no biological data available /// NM_016905 // GO:0005737 // cytoplasm // inferred from electronic annotation /// ENSMUST00000021114 // GO:0005575 // cellular_component // no biological data available /// ENSMUST00000021114 // GO:0005737 // cytoplasm // inferred from electronic annotation /// ENSMUST00000068981 // GO:0005624 // membrane fraction // …	NM_016905 // GO:0000166 // nucleotide binding // inferred from electronic annotation /// NM_016905 // GO:0004335 // galactokinase activity // inferred from direct assay /// NM_016905 // GO:0004335 // galactokinase activity // not recorded /// NM_016905 // GO:0005515 // protein binding // inferred from physical interaction /// NM_016905 // GO:0005524 // ATP binding // not recorded /// NM_016905 //…
PARK2 co-regulated	Pacrg	BC120740	-1.72776	down	-2.05256	down	-1.20168	down	-1.01153	down	-0.863195	-0.0742928	0.174227	0.190762	69310	NM_027032 // GO:0008150 // biological_process // no biological data available /// ENSMUST00000041463 // GO:0008150 // biological_process // no biological data available /// BC120740 // GO:0008150 // biological_process // no biological data available	NM_027032 // GO:0005575 // cellular_component // no biological data available /// NM_027032 // GO:0005739 // mitochondrion // inferred from direct assay /// ENSMUST00000041463 // GO:0005575 // cellular_component // no biological data available /// ENSMUST00000041463 // GO:0005739 // mitochondrion // inferred from direct assay /// BC120740 // GO:0005575 // cellular_component // no biological data …	NM_027032 // GO:0003674 // molecular_function // no biological data available /// ENSMUST00000041463 // GO:0003674 // molecular_function // no biological data available /// BC120740 // GO:0003674 // molecular_function // no biological data available
luteinizing hormone/choriogonadotropin receptor	Lhcgr	M81310	-1.73262	down	-2.36164	down	-1.89421	down	-1.38968	down	-0.913542	-0.12059	0.32625	0.801005	16867	NM_013582 // GO:0006622 // protein targeting to lysosome // not recorded /// NM_013582 // GO:0007165 // signal transduction // inferred from electronic annotation /// NM_013582 // GO:0007186 // G-protein coupled receptor protein signaling pathway // inferred from electronic annotation /// NM_013582 // GO:0007188 // G-protein signaling, coupled to cAMP nucleotide second messenger // not recorded /…	NM_013582 // GO:0005615 // extracellular space // not recorded /// NM_013582 // GO:0005634 // nucleus // not recorded /// NM_013582 // GO:0005737 // cytoplasm // not recorded /// NM_013582 // GO:0005764 // lysosome // not recorded /// NM_013582 // GO:0005768 // endosome // not recorded /// NM_013582 // GO:0005783 // endoplasmic reticulum // not recorded /// NM_013582 // GO:0005886 // plasma membr…	NM_013582 // GO:0004871 // signal transducer activity // inferred from electronic annotation /// NM_013582 // GO:0004872 // receptor activity // inferred from electronic annotation /// NM_013582 // GO:0004930 // G-protein coupled receptor activity // inferred from electronic annotation /// NM_013582 // GO:0004964 // luteinizing hormone receptor activity // traceable author statement /// NM_013582…
RIKEN cDNA 2900006K08 gene	2900006K08Rik	BC151099	-1.73557	down	-2.16005	down	-1.61538	down	-1.29794	down	-0.913188	-0.117781	0.197874	0.574096	72873	NM_028377 // GO:0008150 // biological_process // no biological data available /// ENSMUST00000081828 // GO:0008150 // biological_process // no biological data available /// BC151099 // GO:0008150 // biological_process // no biological data available	NM_028377 // GO:0005575 // cellular_component // no biological data available /// ENSMUST00000081828 // GO:0005575 // cellular_component // no biological data available /// BC151099 // GO:0005575 // cellular_component // no biological data available	NM_028377 // GO:0003674 // molecular_function // no biological data available /// ENSMUST00000081828 // GO:0003674 // molecular_function // no biological data available /// BC151099 // GO:0003674 // molecular_function // no biological data available
sulfotransferase family 1E, member 1	Sult1e1	BC034891	-1.76172	down	-2.50555	down	-1.66931	down	-1.17373	down	-1.21865	-0.401672	0.106471	0.337576	20860	NM_023135 // GO:0007565 // female pregnancy // inferred from mutant phenotype /// NM_023135 // GO:0008210 // estrogen metabolic process // inferred from mutant phenotype /// ENSMUST00000031201 // GO:0007565 // female pregnancy // inferred from mutant phenotype /// ENSMUST00000031201 // GO:0008210 // estrogen metabolic process // inferred from mutant phenotype /// BC034891 // GO:0007565 // female …	NM_023135 // GO:0005737 // cytoplasm // inferred from electronic annotation /// ENSMUST00000031201 // GO:0005737 // cytoplasm // inferred from electronic annotation /// BC034891 // GO:0005737 // cytoplasm // inferred from electronic annotation	NM_023135 // GO:0004304 // estrone sulfotransferase activity // not recorded /// NM_023135 // GO:0005496 // steroid binding // inferred from electronic annotation /// NM_023135 // GO:0008289 // lipid binding // inferred from electronic annotation /// NM_023135 // GO:0016740 // transferase activity // inferred from electronic annotation /// ENSMUST00000031201 // GO:0004304 // estrone sulfotransfer…
PQ loop repeat containing	Pqlc3	BC025220	-1.76809	down	1.06163	up	2.15514	up	1.14815	up	-0.0603139	0.761882	-0.146594	-0.345901	217430	NM_172574 // GO:0008150 // biological_process // no biological data available /// NM_001161111 // GO:0008150 // biological_process // no biological data available /// ENSMUST00000054536 // GO:0008150 // biological_process // no biological data available /// ENSMUST00000067572 // GO:0008150 // biological_process // no biological data available /// BC025220 // GO:0008150 // biological_process // no…	NM_172574 // GO:0005575 // cellular_component // no biological data available /// NM_172574 // GO:0016020 // membrane // inferred from electronic annotation /// NM_172574 // GO:0016021 // integral to membrane // inferred from electronic annotation /// NM_001161111 // GO:0005575 // cellular_component // no biological data available /// NM_001161111 // GO:0016020 // membrane // inferred from electr…	NM_172574 // GO:0003674 // molecular_function // no biological data available /// NM_001161111 // GO:0003674 // molecular_function // no biological data available /// ENSMUST00000054536 // GO:0003674 // molecular_function // no biological data available /// ENSMUST00000067572 // GO:0003674 // molecular_function // no biological data available /// BC025220 // GO:0003674 // molecular_function // no…
DNA segment, Chr 14, ERATO Doi 449, expressed	D14Ertd449e	BC031854	-1.77075	down	1.16011	up	2.73779	up	1.33273	up	0.128324	0.952686	-0.0859404	-0.500326	66039	NM_025311 // GO:0008150 // biological_process // no biological data available /// NM_026679 // GO:0008150 // biological_process // no biological data available /// BC031854 // GO:0008150 // biological_process // no biological data available /// ENSMUST00000100806 // GO:0008150 // biological_process // no biological data available /// ENSMUST00000022417 // GO:0008150 // biological_process // no bi…	NM_025311 // GO:0005575 // cellular_component // no biological data available /// NM_025311 // GO:0016020 // membrane // inferred from electronic annotation /// NM_025311 // GO:0016021 // integral to membrane // inferred from electronic annotation /// NM_026679 // GO:0005575 // cellular_component // no biological data available /// NM_026679 // GO:0016020 // membrane // inferred from electronic a…	NM_025311 // GO:0003674 // molecular_function // no biological data available /// NM_026679 // GO:0003674 // molecular_function // no biological data available /// BC031854 // GO:0003674 // molecular_function // no biological data available /// ENSMUST00000100806 // GO:0003674 // molecular_function // no biological data available /// ENSMUST00000022417 // GO:0003674 // molecular_function // no bi…
protein phosphatase 1, regulatory (inhibitor) subunit 14A	Ppp1r14a	BC010832	-1.81435	down	-2.2232	down	-1.75919	down	-1.43567	down	-0.959016	-0.0995668	0.19362	0.715341	68458	NM_026731 // GO:0042325 // regulation of phosphorylation // inferred from electronic annotation /// ENSMUST00000048187 // GO:0042325 // regulation of phosphorylation // inferred from electronic annotation /// BC010832 // GO:0042325 // regulation of phosphorylation // inferred from electronic annotation	NM_026731 // GO:0005737 // cytoplasm // inferred from electronic annotation /// ENSMUST00000048187 // GO:0005737 // cytoplasm // inferred from electronic annotation /// BC010832 // GO:0005737 // cytoplasm // inferred from electronic annotation	NM_026731 // GO:0004864 // phosphoprotein phosphatase inhibitor activity // inferred from electronic annotation /// NM_026731 // GO:0005515 // protein binding // inferred from electronic annotation /// ENSMUST00000048187 // GO:0004864 // phosphoprotein phosphatase inhibitor activity // inferred from electronic annotation /// ENSMUST00000048187 // GO:0005515 // protein binding // inferred from ele…
transmembrane protein 35	Tmem35	BC042623	-1.84521	down	-2.48176	down	-1.39837	down	-1.0397	down	-1.01005	-0.126267	0.301311	0.357474	67564	NM_026239 // GO:0008150 // biological_process // no biological data available /// BC042623 // GO:0008150 // biological_process // no biological data available	NM_026239 // GO:0005575 // cellular_component // no biological data available /// NM_026239 // GO:0016020 // membrane // inferred from electronic annotation /// NM_026239 // GO:0016021 // integral to membrane // inferred from electronic annotation /// BC042623 // GO:0005575 // cellular_component // no biological data available /// BC042623 // GO:0016020 // membrane // inferred from electronic ann…	NM_026239 // GO:0003674 // molecular_function // no biological data available /// BC042623 // GO:0003674 // molecular_function // no biological data available
RIKEN cDNA 2310004I24 gene	2310004I24Rik	BC004029	-1.85537	down	-2.15935	down	1.05077	up	1.22293	up	-0.890783	0.000920614	0.219815	-0.0705261	66358	NM_025510 // GO:0008150 // biological_process // no biological data available /// ENSMUST00000116363 // GO:0008150 // biological_process // no biological data available /// ENSMUST00000116364 // GO:0008150 // biological_process // no biological data available /// BC004029 // GO:0008150 // biological_process // no biological data available /// ENSMUST00000072719 // GO:0008150 // biological_process…	NM_025510 // GO:0005575 // cellular_component // no biological data available /// ENSMUST00000116363 // GO:0005575 // cellular_component // no biological data available /// ENSMUST00000116364 // GO:0005575 // cellular_component // no biological data available /// BC004029 // GO:0005575 // cellular_component // no biological data available /// ENSMUST00000072719 // GO:0005575 // cellular_component…	NM_025510 // GO:0003674 // molecular_function // no biological data available /// NM_025510 // GO:0016787 // hydrolase activity // inferred from electronic annotation /// NM_025510 // GO:0046872 // metal ion binding // inferred from electronic annotation /// NM_025510 // GO:0047631 // ADP-ribose diphosphatase activity // inferred from electronic annotation /// NM_025510 // GO:0047734 // CDP-glyce…
GRAM domain containing 3	Gramd3	BC057978	-1.92257	down	-2.19181	down	-1.26363	down	-1.10841	down	-1.08584	-0.142806	0.0462796	0.19477	107022	NM_026240 // GO:0008150 // biological_process // no biological data available /// ENSMUST00000070166 // GO:0008150 // biological_process // no biological data available /// BC057978 // GO:0008150 // biological_process // no biological data available /// ENSMUST00000116636 // GO:0008150 // biological_process // no biological data available	NM_026240 // GO:0005575 // cellular_component // no biological data available /// ENSMUST00000070166 // GO:0005575 // cellular_component // no biological data available /// BC057978 // GO:0005575 // cellular_component // no biological data available /// ENSMUST00000116636 // GO:0005575 // cellular_component // no biological data available	NM_026240 // GO:0003674 // molecular_function // no biological data available /// ENSMUST00000070166 // GO:0003674 // molecular_function // no biological data available /// BC057978 // GO:0003674 // molecular_function // no biological data available /// ENSMUST00000116636 // GO:0003674 // molecular_function // no biological data available
interleukin 15	Il15	U14332	-1.93539	down	-2.76589	down	1.08644	up	1.55265	up	-0.860778	0.0918484	0.606968	-0.0277608	16168	NM_008357 // GO:0001866 // NK T cell proliferation // inferred from mutant phenotype /// NM_008357 // GO:0042102 // positive regulation of T cell proliferation // inferred from mutant phenotype /// NM_008357 // GO:0045062 // extrathymic T cell selection // inferred from mutant phenotype /// NM_008357 // GO:0045580 // regulation of T cell differentiation // inferred from mutant phenotype /// NM_00…	NM_008357 // GO:0005576 // extracellular region // inferred from electronic annotation /// NM_008357 // GO:0005615 // extracellular space // inferred from electronic annotation /// ENSMUST00000034148 // GO:0005576 // extracellular region // inferred from electronic annotation /// ENSMUST00000034148 // GO:0005615 // extracellular space // inferred from electronic annotation /// U14332 // GO:000557…	NM_008357 // GO:0005125 // cytokine activity // inferred from mutant phenotype /// ENSMUST00000034148 // GO:0005125 // cytokine activity // inferred from mutant phenotype /// U14332 // GO:0005125 // cytokine activity // inferred from mutant phenotype
necdin	Ndn	M80840	-1.95155	down	-2.07541	down	-1.56529	down	-1.47187	down	-0.966435	-0.00181135	0.0869624	0.644616	17984	NM_010882 // GO:0001558 // regulation of cell growth // traceable author statement /// NM_010882 // GO:0001764 // neuron migration // inferred from mutant phenotype /// NM_010882 // GO:0006350 // transcription // inferred from electronic annotation /// NM_010882 // GO:0006355 // regulation of transcription, DNA-dependent // inferred from genetic interaction /// NM_010882 // GO:0006874 // cellular…	NM_010882 // GO:0005634 // nucleus // inferred from direct assay /// NM_010882 // GO:0005737 // cytoplasm // inferred from direct assay /// NM_010882 // GO:0005737 // cytoplasm // not recorded /// NM_010882 // GO:0005813 // centrosome // inferred from direct assay /// ENSMUST00000038775 // GO:0005634 // nucleus // inferred from direct assay /// ENSMUST00000038775 // GO:0005737 // cytoplasm // inf…	NM_010882 // GO:0003677 // DNA binding // inferred from electronic annotation /// NM_010882 // GO:0005102 // receptor binding // not recorded /// NM_010882 // GO:0005515 // protein binding // inferred from physical interaction /// NM_010882 // GO:0008022 // protein C-terminus binding // not recorded /// NM_010882 // GO:0042803 // protein homodimerization activity // not recorded /// NM_010882 // …
solute carrier family 27 (fatty acid transporter), member 4	Slc27a4	BC023114	-1.96289	down	-2.1364	down	-1.19009	down	-1.09343	down	-0.980365	-0.00738621	0.114818	0.243681	26569	NM_011989 // GO:0000038 // very long-chain fatty acid metabolic process // inferred from direct assay /// NM_011989 // GO:0000038 // very long-chain fatty acid metabolic process // inferred from mutant phenotype /// NM_011989 // GO:0001579 // medium-chain fatty acid transport // inferred from direct assay /// NM_011989 // GO:0001579 // medium-chain fatty acid transport // inferred from genetic in…	NM_011989 // GO:0005783 // endoplasmic reticulum // inferred from direct assay /// NM_011989 // GO:0005886 // plasma membrane // inferred from direct assay /// NM_011989 // GO:0005886 // plasma membrane // traceable author statement /// NM_011989 // GO:0005902 // microvillus // inferred from direct assay /// NM_011989 // GO:0016020 // membrane // inferred from electronic annotation /// NM_011989 …	NM_011989 // GO:0000166 // nucleotide binding // inferred from electronic annotation /// NM_011989 // GO:0003824 // catalytic activity // inferred from electronic annotation /// NM_011989 // GO:0004467 // long-chain fatty acid-CoA ligase activity // inferred from direct assay /// NM_011989 // GO:0004467 // long-chain fatty acid-CoA ligase activity // traceable author statement /// NM_011989 // GO…
SLIT-ROBO Rho GTPase activating protein 3	Srgap3	BC069855	-1.98633	down	-2.06186	down	-1.16485	down	-1.12218	down	-0.956837	0.0332702	0.0871102	0.253409	259302	NM_080448 // GO:0007165 // signal transduction // inferred from electronic annotation /// NM_080448 // GO:0008150 // biological_process // no biological data available /// ENSMUST00000088373 // GO:0007165 // signal transduction // inferred from electronic annotation /// ENSMUST00000088373 // GO:0008150 // biological_process // no biological data available /// BC069855 // GO:0007165 // signal tran…	NM_080448 // GO:0005575 // cellular_component // no biological data available /// NM_080448 // GO:0005622 // intracellular // inferred from electronic annotation /// ENSMUST00000088373 // GO:0005575 // cellular_component // no biological data available /// ENSMUST00000088373 // GO:0005622 // intracellular // inferred from electronic annotation /// BC069855 // GO:0005575 // cellular_component // n…	NM_080448 // GO:0005096 // GTPase activator activity // inferred from electronic annotation /// NM_080448 // GO:0005515 // protein binding // inferred from physical interaction /// ENSMUST00000088373 // GO:0005096 // GTPase activator activity // inferred from electronic annotation /// ENSMUST00000088373 // GO:0005515 // protein binding // inferred from physical interaction /// BC069855 // GO:0005…
transmembrane protein 195	Tmem195	BC038044	-1.99522	down	-2.15109	down	-1.20935	down	-1.12172	down	-1.10217	-0.105618	0.00290267	0.168611	319660	NM_178767 // GO:0006633 // fatty acid biosynthetic process // inferred from electronic annotation /// NM_178767 // GO:0008150 // biological_process // no biological data available /// NM_178767 // GO:0055114 // oxidation reduction // inferred from electronic annotation /// ENSMUST00000049874 // GO:0006633 // fatty acid biosynthetic process // inferred from electronic annotation /// ENSMUST0000004…	NM_178767 // GO:0005575 // cellular_component // no biological data available /// NM_178767 // GO:0005783 // endoplasmic reticulum // inferred from electronic annotation /// NM_178767 // GO:0016020 // membrane // inferred from electronic annotation /// NM_178767 // GO:0016021 // integral to membrane // inferred from electronic annotation /// ENSMUST00000049874 // GO:0005575 // cellular_component …	NM_178767 // GO:0003674 // molecular_function // no biological data available /// NM_178767 // GO:0005506 // iron ion binding // inferred from electronic annotation /// NM_178767 // GO:0016491 // oxidoreductase activity // inferred from electronic annotation /// ENSMUST00000049874 // GO:0003674 // molecular_function // no biological data available /// ENSMUST00000049874 // GO:0005506 // iron ion …
calbindin 2	Calb2	BC017646	-2.0381	down	-2.74195	down	-1.58606	down	-1.17893	down	-1.21622	-0.188992	0.238983	0.476455	12308		NM_007586 // GO:0005921 // gap junction // inferred from direct assay /// ENSMUST00000003754 // GO:0005921 // gap junction // inferred from direct assay /// BC017646 // GO:0005921 // gap junction // inferred from direct assay	NM_007586 // GO:0005509 // calcium ion binding // inferred from electronic annotation /// ENSMUST00000003754 // GO:0005509 // calcium ion binding // inferred from electronic annotation /// BC017646 // GO:0005509 // calcium ion binding // inferred from electronic annotation
RIKEN cDNA C230004F18 gene	C230004F18Rik		-2.08498	down	-2.35416	down	-1.70358	down	-1.50879	down	-1.20201	-0.141975	0.0332058	0.626595	331424	NR_030706 // GO:0008150 // biological_process // no biological data available /// ENSMUST00000096426 // GO:0008150 // biological_process // no biological data available	NR_030706 // GO:0005575 // cellular_component // no biological data available /// ENSMUST00000096426 // GO:0005575 // cellular_component // no biological data available	NR_030706 // GO:0003674 // molecular_function // no biological data available /// ENSMUST00000096426 // GO:0003674 // molecular_function // no biological data available
SLIT-ROBO Rho GTPase activating protein 3	Srgap3	AF496547	-2.11292	down	-2.12586	down	-1.15285	down	-1.14583	down	-0.965547	0.11369	0.1225	0.318889	259302	NM_080448 // GO:0007165 // signal transduction // inferred from electronic annotation /// NM_080448 // GO:0008150 // biological_process // no biological data available /// ENSMUST00000088373 // GO:0007165 // signal transduction // inferred from electronic annotation /// ENSMUST00000088373 // GO:0008150 // biological_process // no biological data available /// AF496547 // GO:0007165 // signal tran…	NM_080448 // GO:0005575 // cellular_component // no biological data available /// NM_080448 // GO:0005622 // intracellular // inferred from electronic annotation /// ENSMUST00000088373 // GO:0005575 // cellular_component // no biological data available /// ENSMUST00000088373 // GO:0005622 // intracellular // inferred from electronic annotation /// AF496547 // GO:0005575 // cellular_component // n…	NM_080448 // GO:0005096 // GTPase activator activity // inferred from electronic annotation /// NM_080448 // GO:0005515 // protein binding // inferred from physical interaction /// ENSMUST00000088373 // GO:0005096 // GTPase activator activity // inferred from electronic annotation /// ENSMUST00000088373 // GO:0005515 // protein binding // inferred from physical interaction /// AF496547 // GO:0005…
adenosine kinase	Adk	BC009659	-2.15579	down	-2.13528	down	-1.16055	down	-1.17169	down	-1.11806	-0.00984573	-0.0236371	0.204957	11534	NM_134079 // GO:0006166 // purine ribonucleoside salvage // inferred from direct assay /// NM_134079 // GO:0006175 // dATP biosynthetic process // inferred from mutant phenotype /// NM_134079 // GO:0042102 // positive regulation of T cell proliferation // not recorded /// NM_134079 // GO:0046085 // adenosine metabolic process // not recorded /// ENSMUST00000045376 // GO:0006166 // purine ribonucl…	NM_134079 // GO:0005634 // nucleus // inferred from direct assay /// NM_134079 // GO:0005829 // cytosol // inferred from direct assay /// ENSMUST00000045376 // GO:0005634 // nucleus // inferred from direct assay /// ENSMUST00000045376 // GO:0005829 // cytosol // inferred from direct assay /// BC009659 // GO:0005634 // nucleus // inferred from direct assay /// BC009659 // GO:0005829 // cytosol // …	NM_134079 // GO:0000166 // nucleotide binding // inferred from electronic annotation /// NM_134079 // GO:0004001 // adenosine kinase activity // inferred from direct assay /// NM_134079 // GO:0004001 // adenosine kinase activity // not recorded /// NM_134079 // GO:0005524 // ATP binding // inferred from electronic annotation /// NM_134079 // GO:0016301 // kinase activity // inferred from electron…
phosphoglucomutase 2	Pgm2	BC008527	-2.16518	down	-2.24736	down	-1.05738	down	-1.01871	down	-1.14186	-0.0273787	0.0263678	0.0531101	72157	NM_028132 // GO:0006006 // glucose metabolic process // inferred from direct assay /// BC008527 // GO:0006006 // glucose metabolic process // inferred from direct assay		NM_028132 // GO:0004614 // phosphoglucomutase activity // inferred from direct assay /// NM_028132 // GO:0046872 // metal ion binding // inferred from electronic annotation /// BC008527 // GO:0004614 // phosphoglucomutase activity // inferred from direct assay /// BC008527 // GO:0046872 // metal ion binding // inferred from electronic annotation
[truncated: 45 more rows]

## Sheet: S1b Table
S1b Table. Differentially expressed genes that have a fold-change of at least 5.0 (p<0.05) in at least one condition are shown below.
Transcripts Cluster Id	genedescription	genesymbol	FC ([AOM-DSS-TSPnull] vs [AOM-DSS-WT])	Regulation ([AOM-DSS-TSPnull] vs [AOM-DSS-WT])	FC ([AOM-DSS-TSPnull] vs [water-TSPnull])	Regulation ([AOM-DSS-TSPnull] vs [water-TSPnull])	FC ([AOM-DSS-WT] vs [water-WT])	Regulation ([AOM-DSS-WT] vs [water-WT])	FC ([water-TSPnull] vs [water-WT])	Regulation ([water-TSPnull] vs [water-WT])	[AOM-DSS-TSPnull](normalized)	[AOM-DSS-WT](normalized)	[water-TSPnull](normalized)	[water-WT](normalized)	entrezgene	genbank	GO_biological_process	GO_cellular_component	GO_molecular_function
[truncated: 61 more rows]
