# Supplementary material for: Thrombospondin-1 in a Murine Model of Colorectal Carcinogenesis
Source: PLoS One. 2015 Oct 13;10(10):e0139918. doi: 10.1371/journal.pone.0139918 (PMC4603676; doi:10.1371/journal.pone.0139918)
Supplement: S2 Table — List of genes in the AOM-DSS treated WT mice vs. water treated with a fold changes of >2.2 and a p value cut off <0.05 (XLS) [file pone.0139918.s002.xls]

## Sheet: Up-regulated
S2a Table. Up-regulated genes (14) in the AOM-DSS-treated WT mice vs water-WT; fold change > 2.2, p-value <0.05.
Gene name	Gene symbol	Genbank Accession	FC ([AOM-DSS-WT] vs [water-WT])	GO_biological_process	GO_cellular_component	GO_molecular_function
Mast cell protease 1	Mcpt1	BC100703	6.41843	Proteolysis	Extracellular region /// intracellular //	Catalytic activity /// serine-type endopeptidase activity /// hydrolase activity //
Chymase 2, mast cell | mast cell protease 9 | mast cell protease 4	Cma2|Mcpt9|Mcpt4	BC139236|AY007568|AB051900	4.11883	Proteolysis	Intracellular	Serine-type peptidase activity /// hydrolase activity /// catalytic activity /// heparin binding
Mast cell protease 2	Mcpt2	J05177	4.11022	Proteolysis	Intracellular	Catalytic activity /// serine-type endopeptidase activity /// hydrolase activity
Mast cell protease 9 | chymase 2, mast cell	Mcpt9|Cma2	AY007568|BC139236|M55617	4.0964	Proteolysis	Intracellular	Catalytic activity /// serine-type endopeptidase activity /// hydrolase activity
Glycoprotein (transmembrane) nmb	Gpnmb	BC026375	3.62675	Cell adhesion	Integral to plasma membrane /// cytoplasmic membrane-bounded vesicle	Integrin binding /// heparin binding
Histocompatibility 2, M region locus 2	H2-M2	AY302217	3.24486	No biological data available	Integral to membrane	No biological data available
Tumor-associated calcium signal transducer 2	Tacstd2	BC117719	3.16238	No biological data available	Plasma membrane /// integral to membrane	No biological data available
Matrix metallopeptidase 7	Mmp7	BC119057	2.63036	Proteolysis /// collagen catabolic process /// regulation of cell proliferation	Proteinaceous extracellular matrix	Metalloendopeptidase activity /// zinc ion binding /// hydrolase activity
Inhibin beta-B	Inhbb	BC048845	2.47864	Growth /// negative regulation of insulin secretion	Extracellular region	Hormone activity /// growth factor activity
Phospholipase A2, group IIA (platelets, synovial fluid)	Pla2g2a	U28244	2.42649	Phospholipid metabolic process /// somatic stem cell maintenance /// negative regulation of epithelial cell proliferation	Mitochondrion /// membrane /// secretory granule	Phospholipase A2 activity /// calcium ion binding /// hydrolase activity /// metal ion binding /// calcium-dependent phospholipase A2 activity
SH2 domain protein 1B1	Sh2d1b1	BC117508	2.39345	Natural killer cell inhibitory signaling pathway /// negative regulation of interferon-gamma production /// negative regulation of natural killer cell mediated cytotoxicity /// regulation of peptidyl-tyrosine phosphorylation	Cellular_component	Phosphotyrosine binding /// protein binding
Similar to [Human Ig rearranged gamma chain mRNA, V-J-C region and complete cds.], gene product	LOC100046973	X14625	2.35743
Wnt inhibitory factor 1	Wif1	BC013268	2.28131	Multicellular organismal development /// Wnt receptor signaling pathway /// negative regulation of Wnt receptor signaling pathway	Extracellular region	Wnt-protein binding /// protein tyrosine kinase activity
Potassium channel, subfamily K, member 10	Kcnk10	BC132487	2.27192	Ion transport	Integral to membrane	Potassium channel activity

## Sheet: Down-regulated
S2b Table. Down-regulated genes (25) in the AOM-DSS-treated WT mice vs WT-water; fold change > 2.5, p-value <0.05.
Gene name	Gene symbol	Genbank Accession	FC ([AOM-DSS-WT] vs [water-WT])	GO_biological_process	GO_cellular_component	GO_molecular_function
Myosin IXa	Myo9a		-3.79763	Signal transduction	Intracellular /// integral to membrane /// myosin complex	Motor activity /// actin binding /// GTPase activator activity /// ATP binding /// metal ion binding
S-adenosylmethionine decarboxylase, pseudogene 6	Amd-ps6		-3.36655
microRNA 1-1	Mir1-1		-3.24205
similar to RIKEN cDNA 1700029H17 | spermiogenesis specific transcript on the Y family member | hypothetical protein LOC100041256 | hypothetical protein LOC100039810 | hypothetical protein LOC100040031 | hypothetical protein LOC100039614 | spermiogenesis specific transcript on the Y 2-like | hypothetical protein LOC100040943	LOC382133|LOC100039753|LOC100041256|LOC100039810|LOC100040031|LOC100039614|LOC100041223|LOC100040943	BC049586|M38248|BC089466|BC100413|BC089467|L04851|L04853	-3.21943
Meiosis expressed gene 1	Meig1	BC049538	-3.19508	Meiosis	Nucleus	Protein binding
Olfactory receptor 1154	Olfr1154		-3.09948	G-protein coupled receptor protein signaling pathway /// sensory perception of smell	Integral to membrane	Signal transducer activity /// G-protein coupled receptor activity /// olfactory receptor activity
Small nucleolar RNA, C/D box 1C | small nucleolar RNA, C/D box 1B	Snord1c|Snord1b		-3.07416	No biological data available	No biological data available	No biological data available
Solute carrier family 12, member 1	Slc12a1	U20973	-3.07202	Potassium ion transport /// sodium ion transport /// chloride transport	Integral to membrane /// apical plasma membrane	Protein binding /// sodium:potassium:chloride symporter activity /// cation:chloride symporter activity /// transporter activity
Predicted gene 9931	Gm9931		-3.06534	No biological data available	No biological data available	No biological data available
Gamma-aminobutyric acid (GABA) A receptor, subunit beta 1	Gabrb1	BC157920	-3.00825	Ion transport	Cell junction /// chloride channel complex /// postsynaptic membrane	GABA-A receptor activity /// extracellular ligand-gated ion channel activity /// chloride channel activity
Vomeronasal 2, receptor 76	Vmn2r76		-2.97549	No biological data available	No biological data available	No biological data available
Olfactory receptor 1218	Olfr1218		-2.93699	G-protein coupled receptor protein signaling pathway /// sensory perception of smell	Integral to membrane	Signal transducer activity /// receptor activity /// G-protein coupled receptor activity /// olfactory receptor activity
Calcium/calmodulin-dependent protein kinase II, beta	Camk2b	BC080273|AF108718|AK158794|AK048845	-2.84037	G1/S transition of mitotic cell cycle /// protein amino acid phosphorylation /// calcium ion transport	Calcium- and calmodulin-dependent protein kinase complex	ATP / nucleotide binding /// protein serine/threonine kinase activity /// calmodulin-dependent protein kinase activity /// protein binding /// transferase activity
Ovary testis transcribed | predicted gene 15085 | predicted gene 15127 | leucine zipper protein 4	Ott|Gm15085|Gm15127|Luzp4	BC109131	-2.8293	No biological data available	No biological data available	No biological data available
Coiled-coil domain containing 30	Ccdc30	BC114436	-2.76622	No biological data available	No biological data available	No biological data available
Olfactory receptor 125	Olfr125	BC116810	-2.70609	Signal transduction /// G-protein coupled receptor protein signaling pathway /// sensory perception of smell	Integral to membrane	Signal transducer activity /// receptor activity /// G-protein coupled receptor activity /// olfactory receptor activity
Similar to RIKEN cDNA 1700029H17 | spermiogenesis specific transcript on the Y family member |	LOC382133|LOC100039753|LOC100040031	BC049586|M38248|BC089467	-2.70073
NLR family, pyrin domain containing 4D	Nlrp4d	AY596195	-2.68339	No biological data available	No biological data available	No biological data available
CUB and Sushi multiple domains 3	Csmd3		-2.63959	No biological data available	Plasma membrane /// integral to membrane	No biological data available
Cytochrome P450, family 2, subfamily a, polypeptide 12	Cyp2a12	L06463	-2.60898	Coumarin metabolic process /// oxidation reduction	Endoplasmic reticulum /// microsome /// membrane	Monooxygenase activity /// iron ion binding /// steroid hydroxylase activity /// electron carrier activity /// oxidoreductase activity, acting on paired donors, with incorporation or reduction of molecular oxygen, reduced flavin or flavoprotein as one donor, and incorporation of one atom of oxygen /// aromatase activity
HORMA domain containing 1	Hormad1	AY634284	-2.59132	Mitosis /// meiosis	Nucleus /// cytoplasm	No biological data available
RIKEN cDNA E230008N13 gene	E230008N13Rik		-2.58546	No biological data available	No biological data available	No biological data available
Oxoglutarate (alpha-ketoglutarate) receptor 1	Oxgr1	AY612852	-2.57902	Signal transduction /// G-protein coupled receptor protein signaling pathway /// G-protein signaling, coupled to cAMP nucleotide second messenger	Plasma membrane /// integral to membrane	Adenosine receptor activity, G-protein coupled /// purine nucleoside binding /// signal transducer activity /// G-protein coupled receptor activity /// AMP binding
microRNA 141	Mir141		-2.57778
RIKEN cDNA 4933436I01 gene	4933436I01Rik	BC125317	-2.55514	No biological data available	No biological data available	No biological data available
