# Supplementary material for: Thrombospondin-1 in a Murine Model of Colorectal Carcinogenesis
Source: PLoS One. 2015 Oct 13;10(10):e0139918. doi: 10.1371/journal.pone.0139918 (PMC4603676; doi:10.1371/journal.pone.0139918)
Supplement: S3 Table — The p value cut off for this list was <0.05 for miRNAs differentially expressed at a fold change of >2.0. (XLS) [file pone.0139918.s003.xls]

## Sheet: Sheet1
S3 Table. Differentially expressed miRNAs (18) in the AOM-DSS-treated TSP-null mice; fold change >= 2.0, p-value < 0.05.
Gene name	Gene symbol	Genbank Accession	FC ([AOM-DSS-TSPnull] vs [water-TSPnull])	Regulation ([AOM-DSS-TSPnull] vs [water-TSPnull])	FC ([AOM-DSS-WT] vs [water-WT])	Regulation ([AOM-DSS-WT] vs [water-WT])	FC ([AOM-DSS-TSPnull] vs [AOM-DSS-WT])	Regulation ([AOM-DSS-TSPnull] vs [AOM-DSS-WT])	FC ([water-TSPnull] vs [water-WT])	Regulation ([water-TSPnull] vs [water-WT])
microRNA 10b	Mir10b		-1.87744	down	-2.30578	down	-1.23453	down	-1.51619	down
microRNA 1-1	Mir1-1		-3.32025	down	-3.24205	down	1.01812	up	1.04268	up
microRNA 125b-2	Mir125b-2		-2.32884	down	-2.08179	down	-1.04123	down	1.07437	up
microRNA 126	Mir126		-1.87283	down	-2.03092	down	-1.12367	down	-1.21853	down
microRNA 141	Mir141		-2.46197	down	-2.57778	down	-1.0377	down	-1.08652	down
microRNA 146	Mir146		-1.73405	down	-2.28783	down	1.22033	up	-1.08115	down
microRNA 15b	Mir15b		-1.86975	down	-2.49535	down	1.2645	up	-1.05543	down
microRNA 190b	Mir190b		-2.30625	down	-2.19447	down	1.1126	up	1.16927	up
microRNA 202	Mir202		-2.51593	down	-2.38311	down	-1.06701	down	-1.01068	down
microRNA 29a	Mir29a		-1.62007	down	-2.01481	down	1.3203	up	1.06163	up
microRNA 34a	Mir34a		-1.97328	down	-2.34888	down	1.02318	up	-1.16338	down
microRNA 369	Mir369		-2.70899	down	-2.33873	down	1.13946	up	1.31986	up
microRNA 376c	Mir376c		-2.09454	down	-2.17482	down	-1.12717	down	-1.17037	down
microRNA 450b	Mir450b		-1.74982	down	-2.1121	down	1.13171	up	-1.06656	down
microRNA 463	Mir463		-2.13597	down	-2.30586	down	1.10451	up	1.02313	up
microRNA 541	Mir541		-2.06706	down	-2.39233	down	-1.15034	down	-1.33136	down
microRNA let7f-1	Mirlet7f-1		2.1434	up	1.90891	up	1.13048	up	1.0068	up
retrotransposon-like 1 | microRNA 136	Rtl1 | Mir136	EU434918	-2.01782	down	-2.39176	down	1.07212	up	-1.10559	down
